# Supplementary material for: Construction of a novel risk model based on the random forest algorithm to distinguish pancreatic cancers with different prognoses and immune microenvironment features
Source: Bioengineered. 2021 Jul 9;12(1):3593–602. doi: 10.1080/21655979.2021.1951527 (PMC8806465; doi:10.1080/21655979.2021.1951527)
Supplement: Supplemental Material [file KBIE_A_1951527_SM7268.zip]

Archive with 2 entries (1 files):
- suppelementary/
- suppelementary/Supplementary Tables .xlsx
