# Supplementary material for: Construction of a novel risk model based on the random forest algorithm to distinguish pancreatic cancers with different prognoses and immune microenvironment features
Source: Bioengineered. 2021 Jul 9;12(1):3593–602. doi: 10.1080/21655979.2021.1951527 (PMC8806465; doi:10.1080/21655979.2021.1951527)
Supplement: Supplemental Material [file KBIE_A_1951527_SM7268.zip › suppelementary/Supplementary Tables .xlsx]

## Sheet: Table S1
lncRNA	r	p
A1BG.AS1	0.576233	1.19904e-14
AC000370.2	0.503181	5.29292e-11
AC002064.5	0.599524	4.44089e-16
AC002463.3	0.524372	5.69678e-12
AC002472.11	0.511232	2.31053e-11
AC002480.3	0.601872	4.44089e-16
AC003090.1	0.517905	1.14335e-11
AC003973.4	0.51056	2.47824e-11
AC004069.2	0.526236	4.64739e-12
AC004112.4	0.548925	3.52163e-13
AC004231.2	0.525539	5.01554e-12
AC004906.3	0.565969	4.44089e-14
AC005104.3	0.551975	2.45137e-13
AC005197.2	0.500041	7.26996e-11
AC005276.1	0.519328	9.82037e-12
AC005307.1	0.511669	2.20755e-11
AC005324.7	0.506775	3.66596e-11
AC005329.7	0.528152	3.76543e-12
AC005537.2	0.55928	1.01696e-13
AC005597.1	0.593053	1.33227e-15
AC005616.2	0.553073	2.15161e-13
AC005703.2	0.53335	2.11298e-12
AC005753.1	0.528123	3.77742e-12
AC005780.1	0.558473	1.1191e-13
AC006000.5	0.545044	5.55112e-13
AC006007.1	0.590564	1.77636e-15
AC006042.7	0.502174	5.86216e-11
AC006126.3	0.56974	2.75335e-14
AC006159.4	0.518276	1.09899e-11
AC006262.4	0.562225	7.06102e-14
AC006296.1	0.509715	2.70581e-11
AC006538.8	0.502043	5.94069e-11
AC006946.16	0.579758	7.54952e-15
AC006946.17	0.572851	1.86517e-14
AC006947.1	0.530233	2.99116e-12
AC007003.1	0.591592	1.55431e-15
AC007064.24	0.554227	1.87406e-13
AC007182.6	0.517643	1.17568e-11
AC007246.3	0.503314	5.22205e-11
AC007255.8	0.579464	7.99361e-15
AC007349.4	0.523858	6.02451e-12
AC007381.3	0.562191	7.10543e-14
AC007405.8	0.51804	1.12701e-11
AC007556.3	0.506943	3.60292e-11
AC007879.3	0.562209	7.10543e-14
AC007966.1	0.594494	8.88178e-16
AC008060.8	0.536372	1.50324e-12
AC008079.10	0.538218	1.2188e-12
AC008079.9	0.572375	1.9762e-14
AC008268.1	0.567884	3.5083e-14
AC008697.1	0.500731	6.78209e-11
AC009120.6	0.568183	3.37508e-14
AC009227.2	0.515831	1.42517e-11
AC009227.3	0.564973	5.01821e-14
AC009236.2	0.506536	3.75673e-11
AC009299.2	0.550497	2.92433e-13
AC009404.2	0.523772	6.08091e-12
AC009480.3	0.554258	1.86517e-13
AC009501.4	0.500504	6.9392e-11
AC009508.1	0.508522	3.06164e-11
AC009950.2	0.536537	1.47526e-12
AC009965.2	0.528932	3.45501e-12
AC010136.2	0.538225	1.21769e-12
AC010226.4	0.514066	1.71694e-11
AC010880.1	0.544716	5.76872e-13
AC010971.1	0.567501	3.66374e-14
AC010976.2	0.505866	4.0242e-11
AC011239.1	0.585751	3.55271e-15
AC011243.1	0.573462	1.73195e-14
AC011294.3	0.53895	1.12133e-12
AC011298.2	0.542986	7.04992e-13
AC011513.4	0.521935	7.41984e-12
AC011524.2	0.596596	8.88178e-16
AC011754.1	0.540934	8.93285e-13
AC011995.3	0.510262	2.5562e-11
AC012065.4	0.581904	5.77316e-15
AC012354.6	0.501607	6.20837e-11
AC012358.7	0.556998	1.34115e-13
AC012360.6	0.501226	6.45213e-11
AC012361.1	0.516326	1.3523e-11
AC012485.2	0.515404	1.49101e-11
AC012507.3	0.529193	3.35643e-12
AC013269.4	0.545769	5.10259e-13
AC016683.5	0.58271	5.32907e-15
AC016716.2	0.54615	4.87832e-13
AC016723.4	0.602567	4.44089e-16
AC016730.1	0.509287	2.82843e-11
AC016735.1	0.551676	2.54019e-13
AC016994.2	0.596168	8.88178e-16
AC017002.1	0.511347	2.28315e-11
AC018685.1	0.576754	1.13243e-14
AC018866.1	0.598156	6.66134e-16
AC019064.1	0.507857	3.27929e-11
AC020594.5	0.513766	1.77207e-11
AC020956.3	0.51871	1.04916e-11
AC023481.1	0.522221	7.19358e-12
AC024132.1	0.502324	5.77378e-11
AC025016.1	0.559721	9.63674e-14
AC026202.5	0.513145	1.89146e-11
AC026904.1	0.540659	9.21929e-13
AC034228.3	0.525107	5.25802e-12
AC060834.3	0.564955	5.04041e-14
AC062017.1	0.547338	4.24549e-13
AC063976.3	0.566156	4.35207e-14
AC067959.1	0.602472	4.44089e-16
AC067960.1	0.536283	1.51834e-12
AC067969.2	0.531239	2.67475e-12
AC068134.8	0.51157	2.23057e-11
AC068831.3	0.505697	4.09468e-11
AC069155.1	0.507343	3.45777e-11
AC069257.8	0.591586	1.55431e-15
AC072062.1	0.536275	1.51967e-12
AC073071.1	0.543739	6.4615e-13
AC073094.4	0.586107	3.33067e-15
AC073218.3	0.59895	4.44089e-16
AC073257.1	0.51586	1.42071e-11
AC073409.1	0.516679	1.30258e-11
AC074286.1	0.524529	5.60041e-12
AC074366.3	0.533764	2.01705e-12
AC078842.4	0.573462	1.73195e-14
AC079305.10	0.59995	4.44089e-16
AC079466.1	0.582433	5.32907e-15
AC079807.2	0.502925	5.4325e-11
AC079988.3	0.556788	1.37668e-13
AC083864.3	0.569306	2.93099e-14
AC083949.1	0.57883	8.43769e-15
AC087491.2	0.554876	1.73195e-13
AC092580.3	0.601838	4.44089e-16
AC092614.2	0.509286	2.82885e-11
AC092684.1	0.521583	7.70672e-12
AC092687.3	0.529689	3.17746e-12
AC093326.3	0.516176	1.37397e-11
AC093388.3	0.542912	7.10987e-13
AC093620.5	0.501745	6.12226e-11
AC093627.7	0.600831	4.44089e-16
AC093627.8	0.581032	6.43929e-15
AC093673.5	0.52251	6.97287e-12
AC093901.1	0.508949	2.92935e-11
AC096558.1	0.57599	1.24345e-14
AC096559.2	0.505212	4.30289e-11
AC097468.7	0.52912	3.38396e-12
AC097532.2	0.573462	1.73195e-14
AC097713.3	0.528922	3.45879e-12
AC097724.3	0.526079	4.728e-12
AC099552.2	0.548008	3.92353e-13
AC099552.3	0.569615	2.79776e-14
AC099754.1	0.60185	4.44089e-16
AC102953.4	0.554534	1.80522e-13
AC103563.9	0.514949	1.5643e-11
AC104134.2	0.539323	1.07447e-12
AC104534.2	0.502133	5.88676e-11
AC104777.1	0.537424	1.33404e-12
AC104781.1	0.543866	6.36602e-13
AC104809.2	0.6065	2.22045e-16
AC106869.2	0.571956	2.08722e-14
AC107399.2	0.533041	2.18714e-12
AC108462.1	0.503857	4.94116e-11
AC109826.1	0.508581	3.04303e-11
AC114752.1	0.556236	1.46994e-13
AC116614.1	0.521831	7.50378e-12
AC122136.2	0.569793	2.75335e-14
AC124861.1	0.588903	2.22045e-15
AC129492.6	0.593592	1.33227e-15
AC135178.7	0.592976	1.33227e-15
AC137723.5	0.521848	7.49001e-12
AC139099.4	0.602416	4.44089e-16
AC139100.4	0.523751	6.09468e-12
AC141928.1	0.524798	5.43832e-12
AC141930.2	0.569144	2.9754e-14
AC142119.1	0.573981	1.59872e-14
AC144450.1	0.572434	1.95399e-14
AC144450.2	0.553573	2.02505e-13
AC144835.1	0.541729	8.15126e-13
AC147651.1	0.590288	1.77636e-15
AC159540.1	0.520155	8.98726e-12
AC226119.5	0.523833	6.0405e-12
ACAP2.IT1	0.575275	1.37668e-14
AD000684.2	0.544023	6.25278e-13
ADIRF.AS1	0.575997	1.24345e-14
ADPGK.AS1	0.506182	3.89593e-11
AE000658.31	0.500527	6.92331e-11
AF003626.1	0.504986	4.40354e-11
AF124730.4	0.568609	3.19744e-14
AF127577.12	0.516678	1.30278e-11
AF127577.8	0.546577	4.64073e-13
AF127936.5	0.523805	6.05893e-12
AF131216.6	0.533725	2.02593e-12
AF212831.2	0.589838	1.9984e-15
AFF2.IT1	0.557421	1.27454e-13
AGAP1.IT1	0.534357	1.88694e-12
AGBL1.AS1	0.598628	4.44089e-16
AGBL4.IT1	0.581744	5.77316e-15
AJ003147.9	0.53749	1.32405e-12
AJ011932.1	0.527212	4.17577e-12
AL078471.5	0.534426	1.87228e-12
AL122127.25	0.571015	2.35367e-14
AL132709.1	0.586229	3.10862e-15
AL133247.2	0.552631	2.2693e-13
AL136419.6	0.521593	7.69873e-12
AL157902.3	0.540522	9.36584e-13
AL450992.2	0.518673	1.05336e-11
ALG13.AS1	0.526624	4.45399e-12
ALKBH3.AS1	0.545743	5.11591e-13
ANKRD44.IT1	0.565598	4.66294e-14
ANKRD62P1.PARP4P3	0.516637	1.3084e-11
AP000230.1	0.517942	1.13882e-11
AP000345.2	0.547951	3.95017e-13
AP000402.3	0.534396	1.8785e-12
AP000431.1	0.591763	1.55431e-15
AP000439.5	0.501025	6.58416e-11
AP000472.3	0.537819	1.27542e-12
AP000479.1	0.584657	3.9968e-15
AP000688.29	0.542633	7.34524e-13
AP000696.2	0.547789	4.02567e-13
AP000857.3	0.553602	2.02061e-13
AP000997.1	0.572533	1.95399e-14
AP000997.2	0.533269	2.13207e-12
AP001043.1	0.557137	1.31894e-13
AP001255.2	0.526496	4.51683e-12
AP001258.4	0.569911	2.70894e-14
AP001372.2	0.546522	4.67182e-13
AP001469.5	0.55405	1.91402e-13
AP001505.10	0.530151	3.0187e-12
AP001605.4	0.532148	2.41718e-12
AP002954.3	0.510678	2.44806e-11
AP002954.4	0.527113	4.22151e-12
AP003774.1	0.514207	1.69171e-11
AP004372.1	0.529614	3.20388e-12
AP006621.9	0.565156	4.92939e-14
ARHGAP26.AS1	0.576456	1.15463e-14
ARMCX5.GPRASP2	0.511778	2.18263e-11
ASTN2.AS1	0.526761	4.38782e-12
ATP2B1.AS1	0.506994	3.58407e-11
AZIN1.AS1	0.510825	2.41087e-11
B3GALT5.AS1	0.515951	1.40712e-11
BCRP3	0.591546	1.55431e-15
BEAN1.AS1	0.54212	7.79155e-13
BFSP2.AS1	0.507975	3.23954e-11
BOLA3.AS1	0.544118	6.18172e-13
BX322557.10	0.595514	8.88178e-16
BX470102.3	0.604166	2.22045e-16
C10orf25	0.531154	2.70028e-12
C10orf91	0.502747	5.5314e-11
C11orf44	0.536162	1.53921e-12
C17orf112	0.554262	1.86517e-13
C1QTNF1.AS1	0.55672	1.38556e-13
C20orf187	0.586495	3.10862e-15
C20orf197	0.531331	2.64766e-12
C22orf34	0.505696	4.09486e-11
C5orf66	0.587793	2.66454e-15
C7orf65	0.595058	8.88178e-16
CACNA1G.AS1	0.563227	6.26166e-14
CACNA2D3.AS1	0.505989	3.9738e-11
CADM3.AS1	0.601093	4.44089e-16
CASC11	0.521642	7.65832e-12
CASC20	0.505467	4.19229e-11
CCDC26	0.571784	2.13163e-14
CCND2.AS2	0.566046	4.39648e-14
CFAP58.AS1	0.526241	4.64517e-12
CH17.140K24.6	0.550716	2.84883e-13
CH17.353B19.1	0.547662	4.08562e-13
CH507.152C13.6	0.573462	1.73195e-14
CH507.210P18.1	0.572972	1.82077e-14
CH507.39O4.2	0.551337	2.64677e-13
CH507.42P11.6	0.529282	3.32356e-12
CH507.513H4.1	0.510603	2.46712e-11
CH507.513H4.4	0.573404	1.73195e-14
CISTR	0.542009	7.89147e-13
CITF22.49E9.3	0.501028	6.58222e-11
CITF22.62D4.1	0.521459	7.81064e-12
CKMT2.AS1	0.562326	6.9722e-14
CMB9.55A18.1	0.517911	1.14264e-11
COX10.AS1	0.543218	6.8634e-13
CPEB1.AS1	0.514201	1.69276e-11
CRAT8	0.598467	4.44089e-16
CTA.125H2.1	0.550153	3.04645e-13
CTA.363E19.2	0.515813	1.42784e-11
CTA.363E6.2	0.531937	2.47469e-12
CTA.392E5.1	0.531825	2.50577e-12
CTA.481E9.3	0.531586	2.57327e-12
CTA.929C8.6	0.573697	1.68754e-14
CTA.929C8.7	0.545935	5.00489e-13
CTA.992D9.8	0.510107	2.59766e-11
CTB.105L4.2	0.556513	1.42109e-13
CTB.109A12.1	0.528698	3.54516e-12
CTB.113P19.4	0.575015	1.42109e-14
CTB.118P15.2	0.604243	2.22045e-16
CTB.129P6.4	0.580543	6.88338e-15
CTB.131B5.2	0.552075	2.42473e-13
CTB.131K11.1	0.512706	1.98073e-11
CTB.152G17.6	0.561983	7.28306e-14
CTB.174D11.1	0.57097	2.35367e-14
CTB.178M22.1	0.593735	1.33227e-15
CTB.178M22.2	0.5048	4.48814e-11
CTB.180A7.3	0.550834	2.80886e-13
CTB.186H2.3	0.520532	8.63087e-12
CTB.193M12.5	0.511515	2.24349e-11
CTB.1I21.1	0.505023	4.38709e-11
CTB.26E19.1	0.568887	3.08642e-14
CTB.35F21.1	0.533079	2.17804e-12
CTB.49A3.2	0.560107	9.19265e-14
CTB.51A17.1	0.507254	3.48952e-11
CTB.58E17.1	0.513156	1.88924e-11
CTB.60B18.12	0.539662	1.03362e-12
CTB.78F1.1	0.602777	4.44089e-16
CTB.78F1.2	0.511284	2.29812e-11
CTB.78H18.1	0.544765	5.73319e-13
CTB.91J4.1	0.586222	3.10862e-15
CTB.96E2.10	0.508112	3.19393e-11
CTC.228N24.2	0.514864	1.57843e-11
CTC.229L21.1	0.574001	1.59872e-14
CTC.235G5.3	0.535416	1.67466e-12
CTC.241F20.4	0.558931	1.06137e-13
CTC.265F19.3	0.526701	4.41669e-12
CTC.270D5.1	0.5066	3.73237e-11
CTC.273B12.10	0.581162	6.21725e-15
CTC.293G12.1	0.526948	4.29834e-12
CTC.297N7.7	0.547897	3.9746e-13
CTC.304I17.2	0.545769	5.10259e-13
CTC.325H20.4	0.501981	5.97806e-11
CTC.327F10.4	0.505547	4.15799e-11
CTC.339F2.2	0.543369	6.74349e-13
CTC.366B18.4	0.512839	1.95315e-11
CTC.367F4.1	0.500489	6.94942e-11
CTC.378H22.1	0.593528	1.33227e-15
CTC.384G19.1	0.595853	8.88178e-16
CTC.420A11.2	0.510612	2.46478e-11
CTC.429P9.5	0.516668	1.30411e-11
CTC.459F4.5	0.572532	1.95399e-14
CTC.467M3.3	0.515935	1.40947e-11
CTC.471C19.1	0.581017	6.43929e-15
CTC.472C24.1	0.537735	1.28786e-12
CTC.498J12.1	0.501411	6.33251e-11
CTC.508F8.1	0.523242	6.44063e-12
CTC.513N18.6	0.54223	7.69385e-13
CTC.525D6.5	0.571417	2.22045e-14
CTC.529P8.1	0.505748	4.07325e-11
CTC.535M15.2	0.526786	4.37561e-12
CTC.542B22.2	0.5224	7.05613e-12
CTC.551A13.2	0.563139	6.30607e-14
CTC.558O2.2	0.510218	2.56803e-11
CTC.806A22.1	0.512006	2.13116e-11
CTD.2005H7.1	0.503861	4.93898e-11
CTD.2005H7.2	0.584184	4.21885e-15
CTD.2006C1.2	0.504277	4.73397e-11
CTD.2007H18.1	0.573462	1.73195e-14
CTD.2007L18.5	0.505041	4.37894e-11
CTD.2008L17.2	0.536591	1.46638e-12
CTD.2015H3.2	0.574797	1.46549e-14
CTD.2015H6.3	0.504587	4.5866e-11
CTD.2017C7.1	0.535576	1.64468e-12
CTD.2017D11.1	0.522979	6.62759e-12
CTD.2021H9.1	0.555469	1.61204e-13
CTD.2023N9.3	0.516556	1.31966e-11
CTD.2026D20.2	0.538823	1.13753e-12
CTD.2033C11.1	0.560123	9.14824e-14
CTD.2034I4.1	0.520005	9.13314e-12
CTD.2036P10.6	0.541627	8.24674e-13
CTD.2047H16.2	0.54821	3.83249e-13
CTD.2050E21.2	0.535478	1.66311e-12
CTD.2083E4.7	0.549718	3.20632e-13
CTD.2116N20.1	0.501151	6.5008e-11
CTD.2124B20.2	0.581339	6.21725e-15
CTD.2128A3.3	0.603923	4.44089e-16
CTD.2134A5.3	0.534743	1.80678e-12
CTD.2147F2.1	0.523614	6.18616e-12
CTD.2154B17.4	0.506763	3.67035e-11
CTD.2176I21.2	0.525576	4.99556e-12
CTD.2201G16.1	0.533394	2.10232e-12
CTD.2215L10.1	0.521682	7.62501e-12
CTD.2227E11.1	0.537799	1.27831e-12
CTD.2234B20.1	0.530877	2.78488e-12
CTD.2235C13.3	0.50016	7.18405e-11
CTD.2240E14.4	0.50937	2.80425e-11
CTD.2240J17.2	0.598553	4.44089e-16
CTD.2243E23.1	0.536439	1.4917e-12
CTD.2267D19.3	0.529244	3.33777e-12
CTD.2275D24.1	0.550107	3.062e-13
CTD.2284J15.1	0.502374	5.74429e-11
CTD.2297D10.2	0.536877	1.41953e-12
CTD.2306M5.1	0.532438	2.33991e-12
CTD.2307P3.1	0.50685	3.63756e-11
CTD.2311M21.5	0.577156	1.06581e-14
CTD.2313F11.1	0.534802	1.79479e-12
CTD.2313F11.2	0.592167	1.33227e-15
CTD.2314B22.1	0.578879	8.43769e-15
CTD.2325B11.1	0.510823	2.41132e-11
CTD.2325P2.3	0.517959	1.13674e-11
CTD.2330J20.2	0.514278	1.67919e-11
CTD.2330K9.3	0.514945	1.56501e-11
CTD.2332E11.2	0.522423	7.03881e-12
CTD.2340E1.2	0.533787	2.01172e-12
CTD.2349P21.10	0.516508	1.32649e-11
CTD.2350J17.1	0.511175	2.32439e-11
CTD.2354A18.1	0.521363	7.89191e-12
CTD.2358C21.3	0.514143	1.70317e-11
CTD.2363C16.1	0.552408	2.32925e-13
CTD.2371O3.2	0.596843	8.88178e-16
CTD.2376I4.2	0.542357	7.5806e-13
CTD.2377D24.4	0.561881	7.37188e-14
CTD.2382E5.2	0.561731	7.50511e-14
CTD.2396E7.11	0.526388	4.57057e-12
CTD.2507G9.1	0.550863	2.79998e-13
CTD.2510F5.4	0.521769	7.55396e-12
CTD.2514K5.4	0.553605	2.01839e-13
CTD.2515H24.2	0.552295	2.36033e-13
CTD.2527I21.14	0.533574	2.06057e-12
CTD.2527I21.15	0.539363	1.06937e-12
CTD.2529O21.1	0.538556	1.17284e-12
CTD.2534J5.1	0.510814	2.4134e-11
CTD.2537I9.13	0.520497	8.66351e-12
CTD.2544H17.1	0.510812	2.41416e-11
CTD.2544M6.1	0.507813	3.29428e-11
CTD.2555A7.1	0.600991	4.44089e-16
CTD.2555A7.2	0.565563	4.66294e-14
CTD.2555A7.3	0.529847	3.12195e-12
CTD.2555O16.2	0.54283	7.1787e-13
CTD.2561B21.10	0.52729	4.1398e-12
CTD.2562J17.2	0.525376	5.10614e-12
CTD.2562J17.7	0.542177	7.74047e-13
CTD.2572N17.1	0.586107	3.33067e-15
CTD.2587H24.5	0.512811	1.95892e-11
CTD.2619J13.8	0.506269	3.86149e-11
CTD.2647L4.4	0.533746	2.02105e-12
CTD.3010D24.3	0.565124	4.92939e-14
CTD.3023L14.1	0.602787	4.44089e-16
CTD.3032J10.3	0.554862	1.73639e-13
CTD.3035K23.7	0.516358	1.34766e-11
CTD.3051D23.1	0.534407	1.8765e-12
CTD.3051D23.4	0.500445	6.98077e-11
CTD.3118D11.3	0.571498	2.22045e-14
CTD.3128G10.7	0.539076	1.10534e-12
CTD.3187F8.14	0.518207	1.10707e-11
CTD.3187F8.2	0.527011	4.26903e-12
CTD.3194G12.2	0.557404	1.27676e-13
CTD.3203P2.1	0.526796	4.37073e-12
CTD.3203P2.3	0.561025	8.21565e-14
CTD.3214H19.6	0.533364	2.10942e-12
CTD.3229J4.1	0.509622	2.73181e-11
CXXC4.AS1	0.504995	4.39973e-11
DDX11.AS1	0.537451	1.33005e-12
DGCR10	0.508186	3.16962e-11
DIAPH3.AS1	0.540295	9.61231e-13
DIAPH3.AS2	0.572781	1.86517e-14
DIO3OS	0.502566	5.63389e-11
DKFZP434H168	0.532735	2.26352e-12
DLGAP1.AS3	0.525559	5.00511e-12
DLX2.AS1	0.501557	6.23981e-11
DNMBP.AS1	0.567413	3.70814e-14
DPP10.AS1	0.576784	1.11022e-14
DPYD.AS1	0.602073	4.44089e-16
DSG1.AS1	0.542219	7.70273e-13
EBLN3P	0.516889	1.27389e-11
EFCAB14.AS1	0.503843	4.94835e-11
EHMT2.AS1	0.524478	5.6315e-12
ELF3.AS1	0.536812	1.42997e-12
ELMO1.AS1	0.541492	8.37774e-13
ENTPD1.AS1	0.514879	1.57594e-11
EPHA1.AS1	0.538997	1.11511e-12
EPHA5.AS1	0.540774	9.09939e-13
EPN2.AS1	0.51142	2.26583e-11
EXOC3.AS1	0.505692	4.09655e-11
FAM138A	0.524815	5.4281e-12
FAM138E	0.587217	2.88658e-15
FAM167A.AS1	0.510387	2.52325e-11
FAM181A.AS1	0.541568	8.30447e-13
FAM215A	0.544369	6.00409e-13
FAM230B	0.50012	7.21303e-11
FAM41AY2	0.599946	4.44089e-16
FARP1.AS1	0.523508	6.25766e-12
FER1L6.AS1	0.584882	3.9968e-15
FER1L6.AS2	0.561601	7.63833e-14
FLJ21408	0.509934	2.64495e-11
FLJ22447	0.579765	7.54952e-15
FLJ27354	0.503535	5.1056e-11
FLJ31104	0.507694	3.33471e-11
FLVCR1.AS1	0.567266	3.77476e-14
FOXP4.AS1	0.591268	1.77636e-15
FREM2.AS1	0.559601	9.76996e-14
FRY.AS1	0.581972	5.77316e-15
FTCD.AS1	0.552808	2.22045e-13
FTX	0.60458	2.22045e-16
GAS5	0.58793	2.66454e-15
GATA3.AS1	0.538851	1.13398e-12
GLIS2.AS1	0.514885	1.57496e-11
GPC5.AS1	0.537651	1.30007e-12
GRM7.AS2	0.602533	4.44089e-16
GRM7.AS3	0.500067	7.25131e-11
GRPEL2.AS1	0.510933	2.38374e-11
GS1.293C5.1	0.513084	1.9037e-11
GS1.393G12.14	0.510323	2.53997e-11
GS1.39E22.1	0.574317	1.55431e-14
GS1.594A7.3	0.56297	6.43929e-14
GTF3C2.AS1	0.541071	8.79297e-13
HAGLROS	0.599071	4.44089e-16
HAR1A	0.561059	8.17124e-14
HCG14	0.511873	2.16116e-11
HCG24	0.582383	5.32907e-15
HOXA11.AS	0.581362	6.21725e-15
HOXB.AS3	0.539052	1.10822e-12
HOXC13.AS	0.60082	4.44089e-16
HOXD.AS2	0.51399	1.73086e-11
HULC	0.582696	5.32907e-15
IDI2.AS1	0.566219	4.30767e-14
IGF2.AS	0.503972	4.88352e-11
IGFL2.AS1	0.54125	8.61533e-13
IGSF11.AS1	0.539115	1.10045e-12
IL10RB.AS1	0.513748	1.77536e-11
IL20RB.AS1	0.508464	3.07989e-11
IL21.AS1	0.537968	1.25411e-12
INTS6.AS1	0.508756	2.98854e-11
IQCJ.SCHIP1.AS1	0.523252	6.43441e-12
ITPR1.AS1	0.507728	3.32316e-11
JADRR	0.507107	3.54254e-11
KB.1125A3.12	0.516739	1.2943e-11
KB.1460A1.3	0.545258	5.41345e-13
KB.1507C5.4	0.502452	5.69917e-11
KB.1615E4.2	0.514278	1.67917e-11
KB.1732A1.1	0.537914	1.26166e-12
KB.1958F4.2	0.544599	5.84643e-13
KB.431C1.5	0.555476	1.61204e-13
KCCAT198	0.536937	1.40998e-12
KCNH1.IT1	0.566901	3.95239e-14
KIF25.AS1	0.516556	1.31963e-11
KIRREL3.AS1	0.606579	2.22045e-16
KRTAP5.AS1	0.583961	4.44089e-15
LA16c.313D11.9	0.509786	2.68585e-11
LA16c.349E10.1	0.558584	1.10578e-13
LA16c.390E6.3	0.522313	7.12252e-12
LA16c.390H2.4	0.521062	8.15215e-12
LA16c.444G7.1	0.550054	3.08198e-13
LANCL1.AS1	0.528851	3.48566e-12
LARGE.IT1	0.501929	6.00964e-11
LBX1.AS1	0.565943	4.4631e-14
LGALS8.AS1	0.593768	1.11022e-15
LIMS1.AS1	0.602358	4.44089e-16
LIN28B.AS1	0.545769	5.10259e-13
LINC00051	0.512718	1.97824e-11
LINC00158	0.557745	1.22569e-13
LINC00173	0.564567	5.28466e-14
LINC00189	0.548501	3.7037e-13
LINC00222	0.508983	2.91909e-11
LINC00243	0.541748	8.13349e-13
LINC00297	0.573462	1.73195e-14
LINC00301	0.528618	3.57669e-12
LINC00309	0.507713	3.32827e-11
LINC00316	0.551719	2.52687e-13
LINC00324	0.507479	3.40967e-11
LINC00327	0.589415	2.22045e-15
LINC00343	0.607252	2.22045e-16
LINC00347	0.588199	2.44249e-15
LINC00354	0.515485	1.47826e-11
LINC00359	0.557257	1.29896e-13
LINC00365	0.509953	2.63964e-11
LINC00366	0.557522	1.25677e-13
LINC00378	0.532078	2.43583e-12
LINC00379	0.518547	1.06768e-11
LINC00384	0.579636	7.77156e-15
LINC00388	0.573462	1.73195e-14
LINC00404	0.526451	4.53948e-12
LINC00411	0.550149	3.04645e-13
LINC00426	0.584101	4.44089e-15
LINC00445	0.572972	1.82077e-14
LINC00448	0.534426	1.87228e-12
LINC00459	0.504404	4.67337e-11
LINC00462	0.535104	1.73461e-12
LINC00485	0.544595	5.84865e-13
LINC00494	0.527506	4.04299e-12
LINC00498	0.530991	2.7498e-12
LINC00507	0.529338	3.30314e-12
LINC00514	0.525856	4.84501e-12
LINC00528	0.555824	1.54543e-13
LINC00533	0.531416	2.62257e-12
LINC00540	0.546213	4.84279e-13
LINC00544	0.543632	6.54143e-13
LINC00550	0.563471	6.06182e-14
LINC00551	0.567046	3.88578e-14
LINC00555	0.595613	8.88178e-16
LINC00560	0.573462	1.73195e-14
LINC00565	0.519771	9.3654e-12
LINC00567	0.503963	4.88807e-11
LINC00572	0.580968	6.66134e-15
LINC00583	0.504878	4.45233e-11
LINC00613	0.52734	4.11715e-12
LINC00616	0.534501	1.85674e-12
LINC00630	0.563924	5.72875e-14
LINC00640	0.50063	6.85167e-11
LINC00690	0.579609	7.77156e-15
LINC00706	0.540046	9.88987e-13
LINC00709	0.537622	1.30429e-12
LINC00824	0.51424	1.68578e-11
LINC00845	0.584865	3.9968e-15
LINC00850	0.591592	1.55431e-15
LINC00858	0.568364	3.28626e-14
LINC00861	0.506991	3.58531e-11
LINC00879	0.501768	6.10823e-11
LINC00882	0.516191	1.37177e-11
LINC00885	0.535201	1.71596e-12
LINC00887	0.55356	2.02949e-13
LINC00893	0.541165	8.69971e-13
LINC00895	0.518971	1.02038e-11
LINC00896	0.590984	1.77636e-15
LINC00942	0.570729	2.44249e-14
LINC00958	0.603839	4.44089e-16
LINC00960	0.502057	5.93174e-11
LINC00969	0.515349	1.4996e-11
LINC00982	0.508283	3.13818e-11
LINC01004	0.603193	4.44089e-16
LINC01006	0.529375	3.28981e-12
LINC01010	0.522581	6.91935e-12
LINC01012	0.500847	6.70328e-11
LINC01013	0.536887	1.41798e-12
LINC01016	0.505824	4.04157e-11
LINC01044	0.551436	2.61569e-13
LINC01046	0.545667	5.16254e-13
LINC01072	0.558553	1.11022e-13
LINC01088	0.563984	5.68434e-14
LINC01090	0.504912	4.4369e-11
LINC01094	0.60437	2.22045e-16
LINC01095	0.51613	1.38063e-11
LINC01099	0.5378	1.27809e-12
LINC01100	0.545769	5.10259e-13
LINC01108	0.548921	3.52385e-13
LINC01126	0.509569	2.747e-11
LINC01133	0.594933	8.88178e-16
LINC01139	0.549562	3.26628e-13
LINC01142	0.504919	4.43396e-11
LINC01154	0.56429	5.4845e-14
LINC01159	0.603517	4.44089e-16
LINC01162	0.556162	1.48326e-13
LINC01170	0.542047	7.85816e-13
LINC01173	0.533606	2.05302e-12
LINC01176	0.504946	4.42175e-11
LINC01181	0.506683	3.70068e-11
LINC01184	0.560529	8.70415e-14
LINC01187	0.549513	3.28626e-13
LINC01205	0.540379	9.52127e-13
LINC01209	0.503319	5.21894e-11
LINC01210	0.581214	6.21725e-15
LINC01213	0.544819	5.69766e-13
LINC01219	0.545165	5.4734e-13
LINC01221	0.572972	1.82077e-14
LINC01222	0.536818	1.42908e-12
LINC01229	0.539047	1.10889e-12
LINC01235	0.507558	3.38187e-11
LINC01237	0.50213	5.88818e-11
LINC01248	0.539331	1.07336e-12
LINC01255	0.537384	1.34004e-12
LINC01256	0.507253	3.48974e-11
LINC01257	0.53	3.06954e-12
LINC01278	0.584365	3.9968e-15
LINC01280	0.590224	1.77636e-15
LINC01281	0.538074	1.23901e-12
LINC01288	0.506775	3.66596e-11
LINC01293	0.563809	5.81757e-14
LINC01297.1	0.504756	4.50804e-11
LINC01304	0.505017	4.3896e-11
LINC01336	0.52409	5.87397e-12
LINC01343	0.552256	2.37144e-13
LINC01353	0.503816	4.96183e-11
LINC01386	0.564219	5.52891e-14
LINC01416	0.502692	5.56231e-11
LINC01426	0.553646	2.00728e-13
LINC01438	0.591592	1.55431e-15
LINC01447	0.513665	1.79101e-11
LINC01451	0.588899	2.22045e-15
LINC01467	0.520463	8.69438e-12
LINC01470	0.576764	1.11022e-14
LINC01471	0.563708	5.88418e-14
LINC01474	0.558311	1.14131e-13
LINC01493	0.573462	1.73195e-14
LINC01501	0.558494	1.1191e-13
LINC01502	0.545637	5.1803e-13
LINC01503	0.564058	5.63993e-14
LINC01505	0.525351	5.12013e-12
LINC01510	0.569096	2.9976e-14
LINC01519	0.554262	1.86517e-13
LINC01521	0.576039	1.24345e-14
LINC01555	0.605399	2.22045e-16
LINC01567	0.543173	6.89893e-13
LINC01570	0.537424	1.33404e-12
LINC01607	0.51467	1.61111e-11
LINC01608	0.559015	1.04805e-13
LINC01614	0.573616	1.68754e-14
LINC01619	0.570963	2.35367e-14
LINC01621	0.509128	2.87552e-11
LINC01624	0.552757	2.23377e-13
LINC01632	0.520674	8.49942e-12
LINC01653	0.53147	2.60703e-12
LINC01655	0.511673	2.20672e-11
LINC01656	0.575642	1.28786e-14
LINC01660	0.537082	1.38689e-12
LINC01662	0.502709	5.55258e-11
LINC01673	0.594447	1.11022e-15
LINC01679	0.525454	5.06262e-12
LINC01693	0.557128	1.31894e-13
LINC01709	0.536744	1.44107e-12
LINC01714	0.503094	5.34008e-11
LINC01749	0.539438	1.06049e-12
LINC01753	0.603957	4.44089e-16
LINC01761	0.558825	1.0747e-13
LINC01767	0.604929	2.22045e-16
LINC01788	0.577128	1.06581e-14
LINC01797	0.502972	5.40645e-11
LINC01798	0.546075	4.92273e-13
LINC01800	0.544003	6.2661e-13
LINC01804	0.564263	5.50671e-14
LINC01815	0.504968	4.41149e-11
LINC01817	0.596485	8.88178e-16
LINC01829	0.570818	2.39808e-14
LINC01830	0.501961	5.99008e-11
LINC01836	0.588572	2.22045e-15
LINC01837	0.597765	6.66134e-16
LINC01842	0.518503	1.07263e-11
LINC01848	0.508979	2.92033e-11
LINC01849	0.525821	4.86344e-12
LINC01872	0.512398	2.04552e-11
LINC01885	0.571137	2.30926e-14
LINC01887	0.537935	1.25855e-12
LINC01892	0.537622	1.30429e-12
LINC01898	0.507253	3.48974e-11
LINC01905	0.515918	1.41207e-11
LINC01914	0.569615	2.79776e-14
LINC01919	0.557605	1.24567e-13
LINC01925	0.539723	1.02629e-12
LINC01930	0.541621	8.2534e-13
LINC01932	0.601239	4.44089e-16
LINC01934	0.578837	8.43769e-15
LINC01935	0.507092	3.54805e-11
LINC01938	0.521936	7.41895e-12
LINC01940	0.570689	2.44249e-14
LINC01948	0.513041	1.91218e-11
LINC01959	0.5307	2.84017e-12
LINC01965	0.540298	9.61009e-13
LINC01974	0.594909	8.88178e-16
LINC01976	0.526742	4.39648e-12
LINC01982	0.515616	1.45783e-11
LINC01983	0.556669	1.39444e-13
LINC01993	0.588598	2.22045e-15
LINC01997	0.556162	1.48326e-13
LINC02002	0.579609	7.77156e-15
LINC02012	0.54059	9.29257e-13
LINC02019	0.507412	3.43301e-11
LINC02031	0.542779	7.22089e-13
LINC02041	0.519136	1.00242e-11
LINC02044	0.515991	1.40123e-11
LINC02047	0.599589	4.44089e-16
LINC02058	0.568411	3.28626e-14
LINC02063	0.556787	1.37668e-13
LINC02066	0.595266	8.88178e-16
LINC02068	0.517593	1.1819e-11
LINC02075	0.555498	1.6076e-13
LINC02084	0.580044	7.32747e-15
LINC02093	0.533662	2.04015e-12
LINC02108	0.520372	8.78009e-12
LINC02110	0.524266	5.76295e-12
LINC02111	0.527258	4.1549e-12
LINC02117	0.576209	1.19904e-14
LINC02123	0.60394	4.44089e-16
LINC02129	0.535089	1.73772e-12
LINC02132	0.501397	6.34133e-11
LINC02135	0.563462	6.08402e-14
LINC02137	0.518171	1.11129e-11
LINC02150	0.52471	5.49094e-12
LINC02153	0.536166	1.53855e-12
LINC02159	0.540554	9.33031e-13
LINC02169	0.529092	3.39417e-12
LINC02189	0.60636	2.22045e-16
LINC02195	0.554297	1.85629e-13
LINC02201	0.520619	8.55005e-12
LINC02205	0.569346	2.90878e-14
LINC02208	0.511536	2.23839e-11
LINC02216	0.521989	7.37677e-12
LINGO1.AS2	0.573462	1.73195e-14
LIPC.AS1	0.597932	6.66134e-16
LL09NC01.139C3.1	0.568536	3.21965e-14
LL22NC03.102D1.18	0.518557	1.06648e-11
LLNLR.246C6.1	0.552914	2.1938e-13
LLNLR.249E10.1	0.515394	1.49247e-11
LLNLR.470E3.1	0.575953	1.24345e-14
LMO7DN.IT1	0.532865	2.2311e-12
LRRC2.AS1	0.519444	9.69913e-12
LRRC75A.AS1	0.504812	4.48246e-11
LSAMP.AS1	0.533069	2.18048e-12
LYPLAL1.AS1	0.504544	4.60689e-11
MAFA.AS1	0.518182	1.11009e-11
MAFG.AS1	0.568996	3.04201e-14
MAGI2.AS1	0.503181	5.29292e-11
MAPT.AS1	0.527672	3.96994e-12
MAST4.AS1	0.55782	1.21236e-13
MGC27382	0.585874	3.55271e-15
MIAT	0.507185	3.51448e-11
MIATNB	0.504111	4.81515e-11
MID1IP1.AS1	0.554893	1.72751e-13
MIR155HG	0.503324	5.21665e-11
MIR193BHG	0.530144	3.02092e-12
MIR194.2HG	0.519827	9.309e-12
MIR205HG	0.592771	1.33227e-15
MIR217HG	0.56387	5.77316e-14
MIR4435.2HG	0.571849	2.13163e-14
MIR497HG	0.504667	4.54958e-11
MIS18A.AS1	0.531243	2.67386e-12
MKRN3.AS1	0.516797	1.28635e-11
MNX1.AS1	0.519409	9.73577e-12
MNX1.AS2	0.56026	9.01501e-14
MYCNUT	0.503915	4.91185e-11
MYO16.AS1	0.5671	3.86358e-14
MYO16.AS2	0.551436	2.61569e-13
NAPA.AS1	0.553188	2.12275e-13
NAV2.AS4	0.502019	5.95488e-11
NAV2.IT1	0.587214	2.88658e-15
NCF4.AS1	0.566274	4.26326e-14
NCK1.AS1	0.504233	4.75562e-11
NEBL.AS1	0.528701	3.54428e-12
NFIA.AS1	0.541733	8.14904e-13
NLGN4Y.AS1	0.55023	3.01759e-13
NNT.AS1	0.520883	8.31113e-12
NORAD	0.557402	1.27676e-13
NPTN.IT1	0.5266	4.46576e-12
NRAV	0.506361	3.82516e-11
NRSN2.AS1	0.541415	8.45102e-13
OIP5.AS1	0.6048	2.22045e-16
OTUD6B.AS1	0.509639	2.72706e-11
OVCH1.AS1	0.543515	6.63025e-13
PACRG.AS1	0.584644	3.9968e-15
PACRG.AS2	0.564256	5.50671e-14
PAXIP1.AS2	0.590213	1.77636e-15
PCA3	0.512225	2.08291e-11
PCAT1	0.524128	5.84999e-12
PCAT2	0.532957	2.20801e-12
PCED1B.AS1	0.55905	1.04361e-13
PDCD4.AS1	0.561321	7.90479e-14
PDXDC2P.1	0.508077	3.20561e-11
PDZRN3.AS1	0.552656	2.26041e-13
PEX5L.AS2	0.551622	2.55795e-13
PGM5P4.AS1	0.548362	3.76366e-13
PIK3CD.AS1	0.574079	1.59872e-14
PINK1.AS	0.508403	3.09948e-11
PISRT1.1	0.51677	1.29003e-11
PLA2G4C.AS1	0.56505	4.9738e-14
POC1B.AS1	0.506546	3.75295e-11
POT1.AS1	0.517484	1.19573e-11
PPEF1.AS1	0.515378	1.495e-11
PRC1.AS1	0.543478	6.65912e-13
PRKAR2A.AS1	0.548698	3.61711e-13
PRKCQ.AS1	0.507235	3.49636e-11
PRKG1.AS1	0.536915	1.41354e-12
PSG8.AS1	0.573723	1.66533e-14
RAMP2.AS1	0.566236	4.30767e-14
RASA2.IT1	0.537096	1.38467e-12
RASAL2.AS1	0.534612	1.83364e-12
RGPD4.AS1	0.508933	2.93423e-11
RNF216.IT1	0.547349	4.24105e-13
RP1.102K2.6	0.50101	6.59388e-11
RP11.1000B6.5	0.503023	5.3785e-11
RP11.100L22.4	0.591763	1.55431e-15
RP11.100M12.2	0.589838	1.9984e-15
RP11.100M12.3	0.529818	3.13216e-12
RP11.1012E15.2	0.563194	6.26166e-14
RP11.1017G21.5	0.52853	3.61178e-12
RP11.1026M7.2	0.52957	3.21942e-12
RP11.1026M7.3	0.538385	1.19593e-12
RP11.1028N23.4	0.585181	3.77476e-15
RP11.1038A11.3	0.564505	5.32907e-14
RP11.104L21.2	0.528639	3.56848e-12
RP11.104N10.1	0.53327	2.13185e-12
RP11.1057B6.1	0.542736	7.25642e-13
RP11.1069G10.1	0.501988	5.97362e-11
RP11.106E15.1	0.503263	5.24882e-11
RP11.1070N10.3	0.571358	2.26485e-14
RP11.1072N2.3	0.572739	1.88738e-14
RP11.1079K10.2	0.548962	3.50608e-13
RP11.107D24.2	0.54738	4.22329e-13
RP11.107N15.1	0.567403	3.73035e-14
RP11.1082L8.2	0.513133	1.89386e-11
RP11.1082L8.3	0.55881	1.0747e-13
RP11.1085N6.3	0.525201	5.2045e-12
RP11.108K3.2	0.569833	2.73115e-14
RP11.108L7.15	0.539147	1.09623e-12
RP11.1094M14.5	0.514016	1.726e-11
RP11.109D24.1	0.562619	6.75016e-14
RP11.109M17.2	0.555053	1.69642e-13
RP11.10A14.7	0.567956	3.4639e-14
RP11.10H3.1	0.523789	6.06937e-12
RP11.1100L3.8	0.539351	1.07092e-12
RP11.1105O14.1	0.514076	1.71525e-11
RP11.110H1.9	0.514247	1.68465e-11
RP11.110I1.11	0.566783	4.01901e-14
RP11.110I1.6	0.528728	3.53362e-12
RP11.110L15.2	0.51167	2.20739e-11
RP11.1148L6.5	0.552628	2.2693e-13
RP11.1149M10.2	0.546295	4.79616e-13
RP11.114H23.2	0.56802	3.44169e-14
RP11.114M1.2	0.520807	8.37908e-12
RP11.1151B14.1	0.537289	1.35469e-12
RP11.115D19.3	0.59784	6.66134e-16
RP11.115J16.1	0.53363	2.04747e-12
RP11.116D17.3	0.575472	1.33227e-14
RP11.117L5.4	0.53426	1.90759e-12
RP1.111C20.3	0.555285	1.64757e-13
RP11.11N5.3	0.566146	4.35207e-14
RP11.120A1.1	0.552018	2.44027e-13
RP11.120M18.5	0.576598	1.15463e-14
RP11.121A14.2	0.577349	1.04361e-14
RP11.121A8.1	0.599655	4.44089e-16
RP11.121G22.3	0.522539	6.95088e-12
RP11.122M14.3	0.519285	9.86633e-12
RP11.123K3.9	0.50408	4.83036e-11
RP11.124N19.3	0.515076	1.54348e-11
RP11.124N3.2	0.60096	4.44089e-16
RP11.125D12.1	0.523247	6.43774e-12
RP11.1260E13.3	0.528965	3.44214e-12
RP11.1263C18.1	0.529574	3.21787e-12
RP11.126H7.4	0.506444	3.79257e-11
RP11.126K1.6	0.576245	1.19904e-14
RP11.126K15.1	0.524095	5.87086e-12
RP11.127I20.8	0.567728	3.55271e-14
RP11.127O4.3	0.538277	1.21059e-12
RP11.128P17.4	0.540496	9.39249e-13
RP11.129K12.1	0.57493	1.42109e-14
RP11.12J10.4	0.509731	2.70113e-11
RP11.12M5.1	0.500814	6.72604e-11
RP11.131L12.4	0.55001	3.09752e-13
RP11.132E11.2	0.523637	6.1704e-12
RP11.132N15.2	0.555498	1.6076e-13
RP11.1338A24.1	0.548594	3.66152e-13
RP11.133K1.6	0.571535	2.19824e-14
RP11.134G8.5	0.566459	4.17444e-14
RP11.136B18.2	0.545769	5.10259e-13
RP11.136K7.3	0.595517	8.88178e-16
RP11.1376P16.2	0.558929	1.06137e-13
RP11.1379J22.5	0.512452	2.03411e-11
RP11.137H2.4	0.540926	8.93952e-13
RP11.137J7.2	0.589838	1.9984e-15
RP11.138H8.3	0.589838	1.9984e-15
RP11.138H8.6	0.543461	6.67244e-13
RP11.138I1.3	0.531527	2.59037e-12
RP11.138I17.1	0.547273	4.27658e-13
RP11.1399P15.1	0.5251	5.26246e-12
RP11.140K17.3	0.560169	9.10383e-14
RP11.141A19.2	0.523067	6.5643e-12
RP11.141J10.1	0.545769	5.10259e-13
RP11.141M3.6	0.536117	1.54721e-12
RP11.142G1.3	0.584561	3.9968e-15
RP11.142J21.1	0.502131	5.88796e-11
RP11.142L1.1	0.500692	6.8088e-11
RP11.143E21.6	0.577661	9.99201e-15
RP11.143K11.5	0.547682	4.07674e-13
RP11.143P4.2	0.558553	1.11022e-13
RP11.144A16.6	0.579609	7.77156e-15
RP11.144L1.4	0.532078	2.43583e-12
RP11.146D12.2	0.519414	9.73044e-12
RP11.146E13.4	0.521779	7.54552e-12
RP11.146F11.5	0.526091	4.722e-12
RP11.146I2.1	0.520087	9.05365e-12
RP11.147G16.1	0.584561	3.9968e-15
RP11.147L13.12	0.554033	1.91847e-13
RP11.148B3.1	0.584225	4.21885e-15
RP11.148E17.1	0.535623	1.63602e-12
RP11.148O21.6	0.531824	2.506e-12
RP11.14J7.6	0.550056	3.08198e-13
RP11.150D20.5	0.579414	7.99361e-15
RP11.150O12.2	0.529916	3.09841e-12
RP11.152F13.8	0.524332	5.72165e-12
RP11.153N17.1	0.596531	8.88178e-16
RP11.154H23.3	0.545813	5.07594e-13
RP11.154H23.5	0.544822	5.69766e-13
RP11.155L15.1	0.54958	3.25961e-13
RP11.158I9.8	0.541292	8.57092e-13
RP11.158M2.5	0.549677	3.22187e-13
RP11.159D12.10	0.518417	1.08253e-11
RP11.159N11.3	0.508761	2.98692e-11
RP11.15M15.2	0.508977	2.92089e-11
RP11.161D15.2	0.537468	1.32738e-12
RP11.161I2.1	0.526911	4.3161e-12
RP11.164C12.2	0.522781	6.77103e-12
RP11.164P12.4	0.509124	2.87663e-11
RP11.166P13.3	0.531107	2.71427e-12
RP11.167H9.5	0.577494	1.02141e-14
RP11.167N5.5	0.537522	1.31939e-12
RP11.168K11.2	0.502535	5.65175e-11
RP11.168O22.1	0.52497	5.33751e-12
RP11.169F17.1	0.532672	2.27951e-12
RP11.16D22.2	0.50032	7.06919e-11
RP1.116K23.1	0.556162	1.48326e-13
RP11.170M17.1	0.607075	2.22045e-16
RP11.171A24.2	0.594786	8.88178e-16
RP11.172F10.1	0.500551	6.90621e-11
RP11.173A16.1	0.514685	1.60851e-11
RP11.174G17	0.526312	4.6092e-12
RP11.174G6.5	0.502486	5.67995e-11
RP11.175D17.3	0.519524	9.61631e-12
RP11.175E9.1	0.560585	8.65974e-14
RP11.175I6.5	0.559794	9.54792e-14
RP11.179A16.2	0.513133	1.89386e-11
RP11.179B2.2	0.558904	1.06359e-13
RP11.180I4.2	0.565265	4.84057e-14
RP11.181B18.1	0.553602	2.02061e-13
RP11.181K3.4	0.530903	2.77645e-12
RP11.182J1.12	0.53117	2.69518e-12
RP11.183E24.2	0.586107	3.33067e-15
RP11.184A2.3	0.500426	6.99387e-11
RP11.184M15.1	0.504836	4.47138e-11
RP11.187C18.5	0.506775	3.66596e-11
RP11.188C12.3	0.534819	1.79146e-12
RP11.189B4.7	0.536899	1.41598e-12
RP11.18H21.1	0.524511	5.61107e-12
RP11.190J23.1	0.50319	5.28777e-11
RP11.192H6.2	0.536348	1.50724e-12
RP11.193H5.1	0.545069	5.53557e-13
RP11.193M21.1	0.50816	3.1783e-11
RP11.194G10.3	0.564682	5.21805e-14
RP11.196D18.1	0.594447	1.11022e-15
RP11.196G11.4	0.538306	1.20659e-12
RP11.19O2.2	0.516573	1.31726e-11
RP11.1C8.5	0.52268	6.84564e-12
RP11.202H2.1	0.568616	3.19744e-14
RP11.203E8.1	0.549094	3.45057e-13
RP11.203F8.1	0.504133	4.80422e-11
RP11.203P2.2	0.599946	4.44089e-16
RP11.204C23.1	0.541682	8.19567e-13
RP11.204P2.3	0.562035	7.23865e-14
RP11.208K4.1	0.586736	3.10862e-15
RP11.209E8.1	0.550966	2.76668e-13
RP11.20B24.4	0.536138	1.54343e-12
RP11.20B24.6	0.526118	4.70801e-12
RP11.20D14.3	0.528022	3.81961e-12
RP11.20D14.6	0.532827	2.24043e-12
RP11.20F24.2	0.51882	1.03693e-11
RP11.20G13.2	0.551624	2.55795e-13
RP11.210M15.1	0.564258	5.50671e-14
RP11.212I21.2	0.534702	1.81521e-12
RP11.214F16.8	0.592125	1.33227e-15
RP11.214N1.1	0.508522	3.06164e-11
RP11.215E13.2	0.547575	4.12781e-13
RP11.216B9.6	0.513872	1.75251e-11
RP11.217E13.1	0.512715	1.97886e-11
RP11.217E22.5	0.543537	6.61471e-13
RP11.219B4.7	0.504699	4.53442e-11
RP11.21A7A.4	0.531441	2.61546e-12
RP11.21B21.4	0.500732	6.7816e-11
RP11.21C4.1	0.507698	3.3336e-11
RP1.121G13.2	0.574468	1.5099e-14
RP11.223C24.2	0.549858	3.15303e-13
RP11.225B17.2	0.500274	7.10192e-11
RP11.227F19.1	0.523494	6.26699e-12
RP11.227F19.2	0.560137	9.14824e-14
RP11.22D3.2	0.507253	3.48974e-11
RP11.231C14.7	0.571521	2.22045e-14
RP11.231E4.3	0.579926	7.54952e-15
RP11.231G15.1	0.521714	7.59881e-12
RP11.231G15.3	0.510806	2.4156e-11
RP11.232L2.2	0.504693	4.53748e-11
RP11.235E17.3	0.505173	4.32012e-11
RP11.236J17.6	0.590456	1.77636e-15
RP11.238I10.1	0.504759	4.50684e-11
RP11.243J16.7	0.523265	6.42486e-12
RP11.244B22.11	0.557029	1.33671e-13
RP11.244B22.6	0.600926	4.44089e-16
RP11.244H18.3	0.507824	3.2905e-11
RP11.244N9.6	0.50261	5.60876e-11
RP11.245J24.1	0.544635	5.82201e-13
RP11.248G5.9	0.503409	5.17177e-11
RP11.248J18.3	0.532797	2.24776e-12
RP1.124C6.1	0.603423	4.44089e-16
RP11.24N18.1	0.572789	1.86517e-14
RP11.252M18.3	0.547425	4.20108e-13
RP11.255E6.6	0.583545	4.66294e-15
RP11.257I8.2	0.530537	2.89191e-12
RP11.258F22.2	0.501412	6.33174e-11
RP11.25D3.1	0.500925	6.65104e-11
RP11.25I11.1	0.586107	3.33067e-15
RP11.25O10.2	0.538991	1.116e-12
RP11.260G13.1	0.545758	5.10703e-13
RP11.262K1.1	0.556162	1.48326e-13
RP11.264A11.1	0.595168	8.88178e-16
RP11.264B17.4	0.500049	7.26459e-11
RP11.264I13.2	0.542803	7.20091e-13
RP11.265P11.1	0.508997	2.91474e-11
RP11.266O8.1	0.583134	4.88498e-15
RP11.267D19.1	0.603099	4.44089e-16
RP11.268P4.4	0.507859	3.27844e-11
RP11.269C23.5	0.565257	4.86278e-14
RP11.26E5.1	0.513196	1.88141e-11
RP11.26L16.1	0.594447	1.11022e-15
RP11.270M14.4	0.552955	2.18048e-13
RP11.271C24.2	0.53432	1.89493e-12
RP11.273G15.2	0.53625	1.52411e-12
RP11.274J16.5	0.507595	3.36917e-11
RP11.274M17.3	0.50022	7.14044e-11
RP11.278I4.2	0.508772	2.9833e-11
RP11.280H21.1	0.51902	1.01497e-11
RP11.280K24.4	0.566972	3.90799e-14
RP11.280O1.2	0.576126	1.22125e-14
RP11.281P23.1	0.512192	2.09019e-11
RP11.283G6.3	0.560197	9.08162e-14
RP11.283I3.6	0.509594	2.73983e-11
RP11.284N8.3	0.552097	2.41585e-13
RP11.285A1.1	0.523076	6.55831e-12
RP11.285E18.2	0.589838	1.9984e-15
RP11.285F7.2	0.504646	4.55911e-11
RP11.286H15.1	0.535327	1.69154e-12
RP11.288L9.1	0.593123	1.33227e-15
RP11.290F5.2	0.561261	7.9714e-14
RP11.290L1.3	0.514859	1.57927e-11
RP11.290O12.2	0.525733	4.91052e-12
RP11.295P9.6	0.543304	6.79456e-13
RP11.296K13.4	0.52109	8.12728e-12
RP11.297C4.1	0.523891	6.00275e-12
RP11.297C4.2	0.600606	4.44089e-16
RP11.298D21.2	0.573462	1.73195e-14
RP11.298E9.5	0.505974	3.97997e-11
RP11.298O21.3	0.572489	1.95399e-14
RP11.299P2.1	0.52627	4.63007e-12
RP11.29B9.2	0.543819	6.40155e-13
RP11.2B6.3	0.508104	3.19682e-11
RP11.2C7.1	0.545769	5.10259e-13
RP11.2N1.1	0.522105	7.2844e-12
RP11.2O17.2	0.542638	7.34079e-13
RP11.300A12.2	0.526139	4.69735e-12
RP11.300J18.2	0.503788	4.9762e-11
RP11.300M6.1	0.586119	3.33067e-15
RP11.301N24.3	0.502957	5.41478e-11
RP11.303E16.2	0.528592	3.58713e-12
RP11.304L19.1	0.581094	6.43929e-15
RP11.304L19.11	0.500161	7.18308e-11
RP11.304L19.3	0.545525	5.24913e-13
RP11.305B6.3	0.590362	1.77636e-15
RP11.305O4.3	0.527264	4.15201e-12
RP11.307C12.13	0.509819	2.67657e-11
RP11.307C18.1	0.506213	3.88367e-11
RP11.307O10.1	0.504422	4.66471e-11
RP11.307P5.1	0.596791	8.88178e-16
RP11.30L8.1	0.529333	3.30491e-12
RP11.313F23.3	0.507245	3.49272e-11
RP11.314D7.1	0.519566	9.57323e-12
RP11.316I3.2	0.500897	6.66984e-11
RP11.317J19.1	0.525572	4.99778e-12
RP11.318G21.4	0.557559	1.25233e-13
RP11.319E16.2	0.519813	9.32321e-12
RP11.31I22.4	0.584561	3.9968e-15
RP11.320G24.1	0.600296	4.44089e-16
RP11.321A17.4	0.521739	7.5786e-12
RP11.321F8.4	0.599227	4.44089e-16
RP11.321G12.1	0.508991	2.91647e-11
RP11.321L2.1	0.510088	2.6029e-11
RP11.323C15.2	0.599894	4.44089e-16
RP11.324C10.1	0.591403	1.55431e-15
RP11.324F11.1	0.579609	7.77156e-15
RP11.324L17.1	0.502025	5.95128e-11
RP11.324O2.3	0.514549	1.63181e-11
RP11.325B23.2	0.554055	1.9118e-13
RP11.326C3.14	0.568037	3.41949e-14
RP11.326I11.4	0.572611	1.90958e-14
RP11.326N17.1	0.556162	1.48326e-13
RP11.327F22.1	0.515705	1.44429e-11
RP11.327P2.5	0.503319	5.2192e-11
RP11.328J6.1	0.502851	5.47309e-11
RP11.329E24.6	0.529751	3.1557e-12
RP11.332J15.2	0.516783	1.28828e-11
RP11.332M2.1	0.563147	6.30607e-14
RP11.334N17.1	0.505326	4.25291e-11
RP11.336A10.5	0.505811	4.04694e-11
RP11.337L12.1	0.524227	5.78737e-12
RP11.338L18.1	0.510262	2.5562e-11
RP11.338N10.1	0.575109	1.39888e-14
RP11.338N10.3	0.576785	1.11022e-14
RP11.339D23.1	0.550424	2.94875e-13
RP11.33H15.1	0.587253	2.66454e-15
RP11.341G23.2	0.604288	2.22045e-16
RP11.342A1.1	0.573331	1.75415e-14
RP11.342C20.2	0.60185	4.44089e-16
RP11.342K6.2	0.604354	2.22045e-16
RP11.344P13.4	0.513971	1.7343e-11
RP11.346C20.3	0.519133	1.00275e-11
RP11.346C4.3	0.589229	2.22045e-15
RP11.348B17.1	0.532463	2.33347e-12
RP1.134E15.3	0.51082	2.41209e-11
RP11.34F20.7	0.54256	7.40519e-13
RP11.350A1.2	0.554158	1.88738e-13
RP11.350D17.2	0.602236	4.44089e-16
RP11.351C8.1	0.576209	1.19904e-14
RP11.351E7.1	0.507206	3.50688e-11
RP11.351J23.2	0.536931	1.41087e-12
RP11.351O2.1	0.511408	2.26854e-11
RP11.352D13.6	0.586743	3.10862e-15
RP11.353N14.3	0.576829	1.11022e-14
RP11.354K1.2	0.501896	6.02967e-11
RP11.354K4.2	0.510427	2.51277e-11
RP11.355I22.2	0.522308	7.12674e-12
RP11.355N15.3	0.580443	7.10543e-15
RP11.356K23.2	0.581548	5.9952e-15
RP11.356M6.1	0.548666	3.63043e-13
RP11.356N1.2	0.500529	6.92206e-11
RP11.357K6.3	0.51528	1.51061e-11
RP11.359D14.3	0.561711	7.54952e-14
RP11.359E19.2	0.505859	4.02733e-11
RP11.35G9.3	0.544309	6.0485e-13
RP11.35J1.1	0.534426	1.87228e-12
RP11.35O15.1	0.594329	1.11022e-15
RP11.360P21.2	0.514811	1.58737e-11
RP11.361L15.4	0.588205	2.44249e-15
RP11.364C11.2	0.53596	1.57474e-12
RP11.364L4.3	0.502627	5.5993e-11
RP11.365O16.6	0.544862	5.67102e-13
RP11.366H4.1	0.588324	2.44249e-15
RP11.366L20.2	0.530883	2.78289e-12
RP11.367J11.3	0.529863	3.11662e-12
RP11.367J7.3	0.505988	3.97415e-11
RP11.368I23.4	0.503974	4.88247e-11
RP11.369C8.1	0.586757	3.10862e-15
RP11.369E15.2	0.559199	1.02585e-13
RP11.369E15.3	0.606227	2.22045e-16
RP11.370A5.2	0.545778	5.09592e-13
RP11.372B4.3	0.592179	1.33227e-15
RP11.372K14.2	0.54545	5.29354e-13
RP11.375B1.1	0.546122	4.89386e-13
RP11.379F12.4	0.526621	4.45532e-12
RP11.379F4.4	0.533219	2.14406e-12
RP11.37B2.1	0.587237	2.66454e-15
RP11.37L2.1	0.503509	5.11911e-11
RP11.382E9.1	0.503616	5.06386e-11
RP11.383I23.2	0.568516	3.24185e-14
RP11.384C4.2	0.564512	5.32907e-14
RP11.384F7.1	0.57106	2.35367e-14
RP11.384G23.1	0.591592	1.55431e-15
RP11.384P7.5	0.574117	1.59872e-14
RP11.385E5.5	0.548865	3.54605e-13
RP11.385F5.4	0.509497	2.76752e-11
RP11.388K12.1	0.54544	5.30243e-13
RP11.388K12.2	0.528881	3.47411e-12
RP11.389C8.2	0.603642	4.44089e-16
RP11.389J22.3	0.581339	6.21725e-15
RP11.38G5.4	0.51015	2.58624e-11
RP11.38H17.1	0.540481	9.41025e-13
RP11.38M8.1	0.553947	1.93623e-13
RP11.390E23.6	0.522758	6.7879e-12
RP11.390F4.3	0.500861	6.69431e-11
RP11.390P24.1	0.506029	3.95755e-11
RP11.393I23.4	0.577296	1.06581e-14
RP11.394G3.2	0.586956	2.88658e-15
RP11.394I13.2	0.50051	6.93501e-11
RP11.394I13.3	0.554424	1.82965e-13
RP11.395D3.1	0.510874	2.39844e-11
RP11.395P13.4	0.519111	1.00515e-11
RP11.397C18.2	0.573206	1.77636e-14
RP11.399E6.4	0.535811	1.60161e-12
RP11.399H11.3	0.502676	5.5711e-11
RP11.3M1.1	0.520567	8.59846e-12
RP11.3P22.1	0.60185	4.44089e-16
RP11.400K9.4	0.517407	1.20557e-11
RP11.401N18.1	0.527698	3.95817e-12
RP11.401P9.1	0.575763	1.28786e-14
RP11.402N8.1	0.504261	4.74194e-11
RP11.403A21.3	0.565579	4.66294e-14
RP11.403N16.2	0.556162	1.48326e-13
RP11.404I7.1	0.545769	5.10259e-13
RP11.404J23.1	0.534426	1.87228e-12
RP11.405M12.3	0.5444	5.9841e-13
RP11.406A20.1	0.5999	4.44089e-16
RP11.407A16.3	0.511202	2.31779e-11
RP11.407A16.7	0.524427	5.66258e-12
RP11.409I10.2	0.505614	4.12963e-11
RP1.140J1.1	0.526044	4.7462e-12
RP11.410N8.4	0.512324	2.06157e-11
RP11.413M3.4	0.602613	4.44089e-16
RP11.415F23.2	0.530188	3.00604e-12
RP11.415J8.3	0.540902	8.96616e-13
RP11.417L19.4	0.533657	2.04148e-12
RP11.420K8.1	0.523243	6.4404e-12
RP11.420L9.5	0.588548	2.22045e-15
RP11.422N16.3	0.593636	1.33227e-15
RP11.425D17.1	0.50214	5.88241e-11
RP11.428C19.5	0.53423	1.91402e-12
RP11.428C6.2	0.562545	6.79456e-14
RP11.428G5.5	0.605894	2.22045e-16
RP11.429D19.1	0.529564	3.22142e-12
RP1.142L7.9	0.500725	6.78657e-11
RP11.430B1.1	0.560036	9.25926e-14
RP11.430C7.5	0.537083	1.38667e-12
RP11.430H10.4	0.594447	1.11022e-15
RP11.430L16.1	0.513517	1.81903e-11
RP11.431J17.1	0.553168	2.12719e-13
RP11.431K24.1	0.585002	3.77476e-15
RP11.431M3.1	0.549402	3.32845e-13
RP11.431M7.3	0.564102	5.59552e-14
RP11.432J24.3	0.554776	1.75415e-13
RP11.432J9.3	0.577632	1.02141e-14
RP11.433J8.1	0.560752	8.4821e-14
RP11.435M3.2	0.545769	5.10259e-13
RP11.435O5.5	0.527703	3.95617e-12
RP11.435O5.7	0.545692	5.14699e-13
RP11.437J19.1	0.542708	7.28084e-13
RP11.439E19.10	0.502241	5.82263e-11
RP11.43A14.1	0.524369	5.699e-12
RP11.440D17.3	0.509303	2.82387e-11
RP11.443B20.1	0.508327	3.1239e-11
RP11.443N24.2	0.537708	1.29186e-12
RP11.443N24.4	0.501339	6.37868e-11
RP11.445K13.2	0.596344	8.88178e-16
RP11.446F17.3	0.507817	3.29288e-11
RP11.447B18.1	0.570835	2.39808e-14
RP11.449D8.5	0.548134	3.8658e-13
RP11.449O16.2	0.546669	4.59188e-13
RP11.44F14.8	0.530048	3.05334e-12
RP11.44K6.2	0.524559	5.5822e-12
RP11.44K6.3	0.529888	3.10774e-12
RP11.44M6.7	0.550295	2.99316e-13
RP11.452C13.1	0.519614	9.52394e-12
RP11.452D21.1	0.500458	6.97145e-11
RP11.453A12.1	0.575999	1.24345e-14
RP11.455F5.3	0.592214	1.33227e-15
RP11.456H18.1	0.53557	1.64579e-12
RP11.456H18.2	0.546648	4.60298e-13
RP11.457I16.2	0.52647	4.53015e-12
RP11.458K10.1	0.533117	2.16871e-12
RP11.459E5.1	0.573645	1.68754e-14
RP11.459O16.8	0.584499	3.9968e-15
RP11.459O16.9	0.568737	3.15303e-14
RP11.45I20.1	0.568535	3.21965e-14
RP11.460I19.2	0.504114	4.81355e-11
RP11.461K13.1	0.578042	9.54792e-15
RP11.462L8.1	0.607058	2.22045e-16
RP11.463H12.2	0.504677	4.54494e-11
RP11.463J10.4	0.550999	2.75335e-13
RP11.463O9.6	0.568019	3.44169e-14
RP11.464F9.22	0.549582	3.25961e-13
RP11.467D6.1	0.57307	1.82077e-14
RP11.467I20.2	0.528611	3.57958e-12
RP11.467K18.2	0.548984	3.4972e-13
RP11.467L13.7	0.588637	2.22045e-15
RP11.467L19.16	0.602797	4.44089e-16
RP11.467P9.1	0.531761	2.52376e-12
RP11.46C24.7	0.574494	1.5099e-14
RP11.46F15.2	0.513799	1.76583e-11
RP11.473M20.11	0.569317	2.93099e-14
RP11.473M20.16	0.596216	8.88178e-16
RP11.474D1.3	0.534076	1.94733e-12
RP11.476F14.1	0.525488	5.04397e-12
RP11.477H21.2	0.509861	2.66509e-11
RP11.478J18.2	0.565994	4.44089e-14
RP11.479O16.1	0.542845	7.1676e-13
RP11.480O10.1	0.52819	3.74945e-12
RP11.482D24.3	0.529554	3.22498e-12
RP11.482H16.1	0.507695	3.33453e-11
RP11.482M8.1	0.507261	3.48706e-11
RP11.483H20.4	0.593678	1.33227e-15
RP11.483P21.2	0.533851	1.99751e-12
RP11.484N16.1	0.555116	1.6831e-13
RP11.486I11.2	0.526107	4.71356e-12
RP11.486O12.2	0.510648	2.45555e-11
RP11.487E13.1	0.50716	3.52336e-11
RP11.488L18.10	0.503521	5.11329e-11
RP11.48B3.3	0.513549	1.81291e-11
RP11.48D4.2	0.573027	1.82077e-14
RP11.490G2.2	0.501529	6.25766e-11
RP11.490M8.1	0.506991	3.58513e-11
RP11.492A10.1	0.509279	2.83078e-11
RP11.492L8.2	0.507254	3.48952e-11
RP11.493E12.3	0.50443	4.66087e-11
RP11.494H4.3	0.585121	3.77476e-15
RP11.494M8.4	0.519737	9.40004e-12
RP11.495P10.5	0.557719	1.22791e-13
RP11.496I2.2	0.540568	9.31699e-13
RP11.496I9.1	0.510176	2.57909e-11
RP11.497D6.3	0.595811	8.88178e-16
RP11.497G19.2	0.58975	1.9984e-15
RP11.497G19.7	0.589589	2.22045e-15
RP11.498C9.17	0.548186	3.84137e-13
RP11.498P14.4	0.560373	8.88178e-14
RP11.499A10.3	0.547782	4.02789e-13
RP11.49G2.3	0.545354	5.35572e-13
RP11.4C20.3	0.596557	8.88178e-16
RP11.4O1.2	0.525495	5.03997e-12
RP11.501C14.6	0.534011	1.96199e-12
RP11.501O2.1	0.548666	3.63043e-13
RP11.503C24.3	0.572417	1.95399e-14
RP11.503G7.2	0.536008	1.5663e-12
RP11.505P4.6	0.59444	1.11022e-15
RP11.506B6.6	0.53246	2.33413e-12
RP11.506N2.1	0.605582	2.22045e-16
RP11.511B23.1	0.580103	7.32747e-15
RP11.514F3.5	0.502374	5.74456e-11
RP11.517B11.7	0.554583	1.79412e-13
RP11.517C16.4	0.547376	4.22773e-13
RP11.51J9.5	0.500461	6.96943e-11
RP11.521D12.5	0.522088	7.29794e-12
RP11.521M14.1	0.523795	6.06537e-12
RP11.521O16.1	0.505107	4.34941e-11
RP11.522B15.3	0.573209	1.77636e-14
RP11.525A16.4	0.501159	6.49583e-11
RP11.526P6.1	0.501027	6.58296e-11
RP11.527D7.1	0.55613	1.4877e-13
RP11.527L4.6	0.534427	1.87228e-12
RP11.531H8.2	0.501493	6.28044e-11
RP11.532L16.3	0.513783	1.76898e-11
RP11.533E19.7	0.54046	9.43245e-13
RP11.534L20.5	0.561311	7.90479e-14
RP11.536C10.7	0.556162	1.48326e-13
RP11.53B2.6	0.515935	1.40949e-11
RP11.540N6.1	0.596591	8.88178e-16
RP11.541F9.2	0.54172	8.16014e-13
RP11.541N10.3	0.502647	5.588e-11
RP11.543F8.2	0.574267	1.55431e-14
RP11.543H12.1	0.509425	2.78833e-11
RP11.543H23.2	0.576209	1.19904e-14
RP11.544M22.8	0.521617	7.67919e-12
RP11.545D19.1	0.540512	9.37472e-13
RP11.545E17.3	0.546465	4.7029e-13
RP11.545G3.1	0.528615	3.57803e-12
RP11.546K22.2	0.512141	2.10132e-11
RP11.547C5.2	0.560252	9.01501e-14
RP11.547D24.1	0.59591	8.88178e-16
RP11.54H7.4	0.558099	1.1724e-13
RP11.54O7.16	0.500696	6.80658e-11
RP11.550C4.6	0.51861	1.06044e-11
RP11.550H2.1	0.524331	5.72253e-12
RP11.550H2.2	0.527671	3.97016e-12
RP11.552E10.1	0.551913	2.47136e-13
RP11.552E20.1	0.545292	5.39346e-13
RP11.552F3.10	0.572404	1.9762e-14
RP11.553L6.2	0.538082	1.2379e-12
RP11.553P9.2	0.534426	1.87228e-12
RP11.553P9.3	0.500989	6.60809e-11
RP11.554A11.8	0.509537	2.75622e-11
RP11.554D13.1	0.50721	3.50515e-11
RP11.555K2.4	0.576209	1.19904e-14
RP11.557H15.3	0.58454	3.9968e-15
RP11.557J10.4	0.505466	4.19256e-11
RP11.558A11.3	0.516416	1.33944e-11
RP11.561O23.8	0.591763	1.55431e-15
RP11.563N6.6	0.543003	7.03437e-13
RP11.566K11.7	0.564371	5.41789e-14
RP11.566K19.6	0.572163	2.04281e-14
RP11.567E21.3	0.546475	4.69846e-13
RP11.567L7.5	0.60219	4.44089e-16
RP11.567N4.3	0.580195	7.10543e-15
RP11.568N6.1	0.568702	3.15303e-14
RP11.569G13.2	0.506094	3.93114e-11
RP11.56D16.8	0.578607	8.88178e-15
RP11.570K4.1	0.570131	2.62013e-14
RP11.570L15.2	0.527633	3.98681e-12
RP11.571E6.3	0.551622	2.55795e-13
RP11.573D15.9	0.530885	2.78222e-12
RP11.575B7.3	0.558557	1.11022e-13
RP11.575I8.1	0.555627	1.58096e-13
RP11.579A4.1	0.500354	7.04499e-11
RP11.582J16.4	0.546872	4.48308e-13
RP11.588H23.3	0.591008	1.77636e-15
RP11.588P7.1	0.606262	2.22045e-16
RP11.589M4.3	0.556208	1.47438e-13
RP11.58A17.4	0.597654	6.66134e-16
RP11.58K22.1	0.513437	1.83433e-11
RP11.597A11.6	0.545769	5.10259e-13
RP11.597D13.9	0.518472	1.07625e-11
RP11.597M17.1	0.557684	1.23457e-13
RP11.59H7.4	0.521845	7.49245e-12
RP11.59J16.2	0.5032	5.28277e-11
RP11.59N23.1	0.502557	5.63918e-11
RP11.5C23.1	0.555832	1.54543e-13
RP11.5N11.5	0.58522	3.55271e-15
RP11.5N11.6	0.577112	1.06581e-14
RP11.5N11.7	0.586107	3.33067e-15
RP11.5P4.3	0.560945	8.28226e-14
RP11.613M10.6	0.58104	6.43929e-15
RP11.617B3.2	0.532407	2.34834e-12
RP11.617I14.1	0.516096	1.38574e-11
RP11.61K9.3	0.518838	1.03497e-11
RP11.61O1.1	0.576377	1.19904e-14
RP11.625I7.1	0.592306	1.33227e-15
RP11.625L16.3	0.502009	5.96092e-11
RP11.626G11.4	0.500547	6.90936e-11
RP11.626G11.5	0.509269	2.83367e-11
RP11.62L18.3	0.548822	3.56604e-13
RP11.62N21.1	0.594447	1.11022e-15
RP11.631N16.4	0.559743	9.59233e-14
RP11.634B22.4	0.602687	4.44089e-16
RP11.635N19.1	0.576726	1.13243e-14
RP11.637A17.2	0.587775	2.66454e-15
RP1.163G9.2	0.524903	5.37614e-12
RP11.63N3.1	0.595624	8.88178e-16
RP11.641A6.3	0.524242	5.77804e-12
RP11.643M14.1	0.506662	3.70846e-11
RP11.646J21.2	0.511441	2.26072e-11
RP11.646J21.3	0.583574	4.66294e-15
RP11.64C12.4	0.50166	6.17508e-11
RP11.651L5.3	0.551583	2.57128e-13
RP11.651P23.5	0.510835	2.40821e-11
RP11.65J3.3	0.600114	4.44089e-16
RP11.661O13.1	0.505398	4.22191e-11
RP11.662M24.1	0.501384	6.3495e-11
RP11.664D1.1	0.505954	3.9881e-11
RP11.669M16.2	0.546318	4.78284e-13
RP11.66B24.5	0.500022	7.2844e-11
RP11.66B24.8	0.586107	3.33067e-15
RP11.66D17.3	0.573866	1.64313e-14
RP11.66N11.8	0.600114	4.44089e-16
RP11.675F6.3	0.550117	3.05977e-13
RP11.675F6.4	0.534644	1.82698e-12
RP11.676J15.1	0.54521	5.44453e-13
RP11.677M14.3	0.589595	2.22045e-15
RP11.67C2.2	0.521662	7.64144e-12
RP11.680B3.2	0.565172	4.90719e-14
RP11.680F8.3	0.576232	1.19904e-14
RP11.685G9.2	0.501822	6.07498e-11
RP11.686D22.8	0.581773	5.77316e-15
RP11.686F15.2	0.527264	4.15179e-12
RP11.686O6.2	0.529711	3.16946e-12
RP11.687D19.1	0.545769	5.10259e-13
RP11.68E19.2	0.53869	1.15508e-12
RP11.68I3.10	0.563208	6.26166e-14
RP11.68L1.2	0.606376	2.22045e-16
RP11.691H4.3	0.520126	9.01501e-12
RP11.692D12.1	0.527694	3.96039e-12
RP11.698N11.2	0.537703	1.29252e-12
RP11.699L21.2	0.599723	4.44089e-16
RP11.69E11.8	0.556769	1.3789e-13
RP11.69E9.1	0.50872	2.99951e-11
RP11.6N17.2	0.607207	2.22045e-16
RP11.6O2.2	0.522968	6.63514e-12
RP11.700H13.1	0.590043	1.77636e-15
RP11.702F3.3	0.587228	2.66454e-15
RP11.703H8.9	0.574232	1.55431e-14
RP11.705C15.3	0.566247	4.30767e-14
RP11.705C15.4	0.537392	1.33893e-12
RP11.705O24.1	0.502493	5.67577e-11
RP11.706C16.8	0.563594	5.973e-14
RP11.706F1.2	0.570835	2.39808e-14
RP11.706O15.1	0.53435	1.88827e-12
RP11.706P11.2	0.520308	8.84093e-12
RP11.707G18.1	0.535314	1.6942e-12
RP11.708B6.2	0.523388	6.33937e-12
RP11.70D24.2	0.522782	6.77058e-12
RP1.170O19.14	0.522747	6.7959e-12
RP1.170O19.17	0.606483	2.22045e-16
RP1.170O19.22	0.525019	5.30886e-12
RP11.710C12.1	0.512132	2.1033e-11
RP11.712L6.5	0.558011	1.18572e-13
RP11.713C5.1	0.509102	2.88332e-11
RP11.719N22.2	0.534464	1.86429e-12
RP11.720L2.4	0.531037	2.73581e-12
RP11.722M1.1	0.519269	9.88321e-12
RP11.728G15.1	0.574808	1.44329e-14
RP11.730G20.1	0.520191	8.95284e-12
RP11.731D1.4	0.513431	1.8356e-11
RP11.732A21.3	0.546562	4.64961e-13
RP11.732M18.2	0.508092	3.2006e-11
RP11.733C7.1	0.56861	3.19744e-14
RP11.73E17.2	0.559549	9.81437e-14
RP11.73G16.2	0.580341	7.10543e-15
RP11.73M18.10	0.530453	2.919e-12
RP11.73M7.1	0.512494	2.02509e-11
RP11.740P5.2	0.52137	7.88569e-12
RP11.742D12.2	0.538062	1.24056e-12
RP11.744I24.2	0.58997	1.9984e-15
RP11.746B8.1	0.52447	5.63594e-12
RP11.74C3.1	0.606339	2.22045e-16
RP11.74E22.3	0.565811	4.52971e-14
RP11.750H9.5	0.511588	2.22646e-11
RP11.751H17.1	0.529597	3.20988e-12
RP11.753D20.3	0.533006	2.19602e-12
RP11.753H16.3	0.511428	2.26386e-11
RP11.754N21.1	0.513727	1.77935e-11
RP11.756G20.1	0.546709	4.56968e-13
RP11.756K15.2	0.52649	4.51994e-12
RP11.758M4.4	0.585751	3.55271e-15
RP11.763B22.6	0.502685	5.56639e-11
RP11.767C1.2	0.579026	8.43769e-15
RP11.768B22.2	0.50755	3.38465e-11
RP11.76C10.2	0.513274	1.86611e-11
RP11.76E12.1	0.537717	1.2903e-12
RP11.76K13.3	0.521589	7.70206e-12
RP11.770E5.2	0.533854	1.99663e-12
RP11.774O3.2	0.565029	4.996e-14
RP11.775C24.3	0.578456	8.88178e-15
RP11.775G23.1	0.52137	7.88569e-12
RP11.775H9.2	0.606175	2.22045e-16
RP11.776A13.3	0.606581	2.22045e-16
RP11.778D9.13	0.50899	2.91682e-11
RP11.77I22.2	0.587233	2.66454e-15
RP11.77K12.10	0.593605	1.33227e-15
RP11.77K12.4	0.553602	2.02061e-13
RP11.781M16.2	0.533049	2.18536e-12
RP11.785D18.3	0.544721	5.76428e-13
RP11.787I22.3	0.546804	4.52083e-13
RP11.789C1.2	0.518421	1.08213e-11
RP11.789C2.1	0.503776	4.98215e-11
RP11.78A18.2	0.560645	8.59313e-14
RP1.178F10.1	0.539249	1.08358e-12
RP11.78O9.1	0.58771	2.66454e-15
RP11.793A3.1	0.514993	1.55715e-11
RP11.793H13.11	0.521126	8.09663e-12
RP11.794P6.1	0.566688	4.06342e-14
RP11.797E24.3	0.539841	1.01252e-12
RP11.798K3.2	0.545312	5.38014e-13
RP11.799B12.4	0.564109	5.59552e-14
RP11.79E3.2	0.532111	2.42695e-12
RP11.79P5.9	0.554085	1.90514e-13
RP11.7F17.3	0.500021	7.28504e-11
RP11.7M8.2	0.507492	3.4051e-11
RP11.7N14.1	0.552526	2.29594e-13
RP11.802O23.3	0.54172	8.15792e-13
RP11.804A23.1	0.503416	5.16771e-11
RP11.805I24.1	0.532259	2.38742e-12
RP11.806L2.2	0.578933	8.43769e-15
RP11.807H22.7	0.503339	5.20857e-11
RP11.807H7.2	0.514035	1.72262e-11
RP11.80A15.1	0.5689	3.06422e-14
RP11.80B9.4	0.507293	3.47564e-11
RP11.80F22.14	0.51354	1.81475e-11
RP11.80H5.7	0.513738	1.7772e-11
RP11.80K6.2	0.547132	4.34763e-13
RP11.813I20.2	0.552715	2.24487e-13
RP11.815I9.4	0.530747	2.8253e-12
RP11.815J21.4	0.590965	1.77636e-15
RP11.818F20.5	0.518975	1.0199e-11
RP11.81F13.2	0.545103	5.51337e-13
RP11.830F9.5	0.500386	7.02243e-11
RP11.834C11.4	0.518842	1.03455e-11
RP11.837J7.4	0.535436	1.67111e-12
RP11.839D17.3	0.604487	2.22045e-16
RP11.839G9.1	0.567265	3.77476e-14
RP11.83A24.2	0.518141	1.11493e-11
RP11.83N9.5	0.539117	1.10001e-12
RP11.844G16.3	0.532559	2.30838e-12
RP11.845M18.7	0.510028	2.61906e-11
RP11.848P1.5	0.536504	1.48104e-12
RP11.849H4.4	0.582646	5.32907e-15
RP11.84C10.2	0.510737	2.43285e-11
RP11.84C10.3	0.520842	8.34777e-12
RP11.84C13.2	0.514056	1.71876e-11
RP11.84D1.2	0.504273	4.73606e-11
RP11.850F7.7	0.508947	2.92997e-11
RP11.85B7.2	0.54608	4.92051e-13
RP11.85G21.1	0.535878	1.5894e-12
RP11.85I21.1	0.569566	2.84217e-14
RP11.85L21.4	0.553716	1.99174e-13
RP11.85L21.6	0.553097	2.14495e-13
RP11.85O21.4	0.520745	8.43547e-12
RP11.861E21.2	0.515726	1.44111e-11
RP11.862G15.1	0.594717	8.88178e-16
RP11.863P13.6	0.528707	3.54183e-12
RP11.866E20.3	0.551891	2.47802e-13
RP11.867G2.5	0.578301	9.32587e-15
RP11.867G23.1	0.503086	5.34435e-11
RP11.872J21.5	0.50529	4.26865e-11
RP11.873E20.1	0.515948	1.40759e-11
RP11.875H7.5	0.5316	2.5695e-12
RP11.876N24.4	0.520276	8.87179e-12
RP11.876N24.5	0.538757	1.14619e-12
RP11.883G14.4	0.573462	1.73195e-14
RP11.88H10.2	0.544461	5.94191e-13
RP11.88H10.3	0.542725	7.2653e-13
RP11.88H12.2	0.531956	2.46936e-12
RP11.89F3.2	0.50354	5.10294e-11
RP11.89K22.1	0.518258	1.10112e-11
RP11.8P13.5	0.576697	1.13243e-14
RP11.903H12.3	0.53455	1.84652e-12
RP11.907D1.1	0.516759	1.29159e-11
RP11.91I8.1	0.532757	2.25797e-12
RP1.191J18.66	0.509294	2.82649e-11
RP11.91K11.2	0.519137	1.0024e-11
RP11.923I11.4	0.543801	6.41487e-13
RP11.93B14.9	0.543865	6.36824e-13
RP11.946P6.6	0.536767	1.43729e-12
RP11.94B19.5	0.524266	5.7625e-12
RP11.94C24.11	0.530424	2.92877e-12
RP11.94H18.2	0.573462	1.73195e-14
RP11.95O2.1	0.551461	2.6068e-13
RP11.95O2.5	0.561822	7.43849e-14
RP11.95P2.3	0.529913	3.0993e-12
RP11.960L18.1	0.523345	6.36935e-12
RP11.963H4.3	0.533943	1.97686e-12
RP11.967K21.1	0.567467	3.68594e-14
RP11.96A15.1	0.538878	1.13065e-12
RP11.96B2.1	0.501792	6.09299e-11
RP11.96C23.14	0.546496	4.68514e-13
RP11.973D8.5	0.555414	1.62537e-13
RP11.978I15.10	0.539148	1.09601e-12
RP11.983C2.3	0.522164	7.23865e-12
RP11.98D18.3	0.511116	2.33866e-11
RP11.991C1.1	0.535921	1.58185e-12
RP11.996F15.5	0.560596	8.65974e-14
RP11.99J16__A.2	0.506003	3.96811e-11
RP11.99L13.2	0.590551	1.77636e-15
RP11.9G1.3	0.51359	1.80522e-11
RP1.207H1.3	0.509338	2.81348e-11
RP1.228P16.5	0.566617	4.08562e-14
RP1.23E21.2	0.52649	4.51994e-12
RP1.249F5.3	0.520155	8.98726e-12
RP1.249H1.2	0.561231	7.99361e-14
RP1.253P7.4	0.550411	2.95319e-13
RP1.261G23.5	0.571709	2.15383e-14
RP1.266L20.2	0.561903	7.37188e-14
RP1.273G13.3	0.551483	2.60014e-13
RP1.292L20.3	0.592237	1.33227e-15
RP1.29C18.8	0.587484	2.66454e-15
RP1.29C18.9	0.548987	3.49498e-13
RP1.29G21.1	0.578121	9.32587e-15
RP13.1016M1.2	0.534505	1.85585e-12
RP13.225O21.2	0.580557	6.88338e-15
RP13.329D4.3	0.516245	1.36402e-11
RP13.348B13.2	0.579609	7.77156e-15
RP13.39P12.3	0.511186	2.32174e-11
RP13.452N2.1	0.514473	1.64495e-11
RP13.516M14.1	0.566553	4.13003e-14
RP13.60M5.2	0.576209	1.19904e-14
RP13.786C16.1	0.526048	4.74465e-12
RP13.991F5.2	0.505991	3.97302e-11
RP1.40E16.9	0.567906	3.4861e-14
RP1.45C12.1	0.513633	1.79696e-11
RP1.53O8.2	0.533127	2.16627e-12
RP1.59M18.2	0.511383	2.27458e-11
RP1.68D18.4	0.557363	1.28342e-13
RP1.74B13.2	0.553602	2.02061e-13
RP1.81D8.3	0.544647	5.81313e-13
RP1.8B1.4	0.501636	6.19009e-11
RP1.92C4.2	0.567501	3.66374e-14
RP1.97G4.1	0.567338	3.73035e-14
RP3.377H17.2	0.572163	2.04281e-14
RP3.390M24.1	0.559673	9.68114e-14
RP3.393K13.1	0.509715	2.70581e-11
RP3.400B16.1	0.517993	1.13261e-11
RP3.402G11.28	0.558584	1.10578e-13
RP3.405J10.3	0.526625	4.45377e-12
RP3.412A9.17	0.595551	8.88178e-16
RP3.414A15.10	0.578699	8.88178e-15
RP3.434P1.6	0.587	2.88658e-15
RP3.443C4.2	0.56247	6.86118e-14
RP3.445N2.1	0.590895	1.77636e-15
RP3.455J7.4	0.538581	1.16929e-12
RP3.465N24.6	0.559603	9.76996e-14
RP3.475N16.1	0.501437	6.31615e-11
RP3.477O4.14	0.515893	1.41578e-11
RP3.495K2.2	0.509366	2.80551e-11
RP3.496C20.1	0.521153	8.07265e-12
RP3.508I15.14	0.503618	5.06266e-11
RP3.510O8.4	0.542165	7.75158e-13
RP3.522P13.3	0.525649	4.95604e-12
RP4.545K15.5	0.580799	6.66134e-15
RP4.561L24.3	0.506073	3.93989e-11
RP4.569M23.2	0.570448	2.53131e-14
RP4.575N6.4	0.506601	3.73186e-11
RP4.575N6.5	0.539862	1.01008e-12
RP4.584D14.7	0.58977	1.9984e-15
RP4.601P9.2	0.596754	8.88178e-16
RP4.612B15.3	0.507985	3.23617e-11
RP4.614C15.3	0.510384	2.52394e-11
RP4.635E18.7	0.508366	3.11129e-11
RP4.640H8.2	0.591356	1.77636e-15
RP4.647J21.1	0.568873	3.08642e-14
RP4.650F12.2	0.502894	5.44944e-11
RP4.655C5.4	0.512104	2.1094e-11
RP4.665J23.4	0.503825	4.95715e-11
RP4.672N11.1	0.510949	2.37972e-11
RP4.678D15.1	0.569536	2.84217e-14
RP4.681N20.5	0.561122	8.10463e-14
RP4.683M8.2	0.530525	2.89591e-12
RP4.694B14.8	0.517553	1.18696e-11
RP4.705F19.1	0.516245	1.36402e-11
RP4.715N11.2	0.518798	1.03941e-11
RP4.719C8.1	0.506775	3.66596e-11
RP4.724E13.2	0.508923	2.93729e-11
RP4.728D4.2	0.588903	2.22045e-15
RP4.736H5.3	0.546093	4.91163e-13
RP4.737E23.2	0.584268	4.21885e-15
RP4.739H11.3	0.505771	4.06346e-11
RP4.745E8.2	0.606568	2.22045e-16
RP4.789D17.5	0.501196	6.47171e-11
RP4.799P18.4	0.589898	1.9984e-15
RP5.1011O1.2	0.51351	1.8203e-11
RP5.1016A21.1	0.573113	1.79856e-14
RP5.1018K9.1	0.515498	1.4762e-11
RP5.1024G6.7	0.557186	1.31006e-13
RP5.1029F21.2	0.501473	6.29288e-11
RP5.1031D4.2	0.542829	7.1787e-13
RP5.1048B16.1	0.569671	2.79776e-14
RP5.1051H14.2	0.511388	2.27323e-11
RP5.1056H1.2	0.520219	8.92597e-12
RP5.1057I20.4	0.592059	1.33227e-15
RP5.1057I20.6	0.5593	1.01252e-13
RP5.1074L1.4	0.546022	4.95159e-13
RP5.1086L22.1	0.559605	9.76996e-14
RP5.1091N2.9	0.546899	4.46976e-13
RP5.1092A11.2	0.550497	2.92433e-13
RP5.1092A3.4	0.55127	2.66676e-13
RP5.1099E6.3	0.548518	3.69482e-13
RP5.1101C3.1	0.598303	6.66134e-16
RP5.1112D6.8	0.556842	1.36779e-13
RP5.1115A15.1	0.560603	8.63754e-14
RP5.1119A7.10	0.513074	1.90568e-11
RP5.1125A11.7	0.581896	5.77316e-15
RP5.1136G13.2	0.51411	1.70912e-11
RP5.1142A6.7	0.508948	2.92952e-11
RP5.1180C18.1	0.605245	2.22045e-16
RP5.1185I7.1	0.565519	4.70735e-14
RP5.1186N24.3	0.501862	6.05029e-11
RP5.1198O20.4	0.577356	1.04361e-14
RP5.823G15.5	0.600395	4.44089e-16
RP5.828H9.4	0.558963	1.05693e-13
RP5.851M4.1	0.553954	1.93623e-13
RP5.855F14.2	0.50179	6.09441e-11
RP5.856G1.2	0.519684	9.45333e-12
RP5.857K21.2	0.504933	4.4275e-11
RP5.866L20.1	0.548718	3.60822e-13
RP5.867C24.4	0.55374	1.98508e-13
RP5.890E16.5	0.507825	3.29012e-11
RP5.902P8.12	0.527351	4.11271e-12
RP5.906C1.1	0.513531	1.81637e-11
RP5.908M14.10	0.543567	6.59028e-13
RP5.916L7.2	0.522299	7.13363e-12
RP5.921G16.1	0.536795	1.43285e-12
RP5.940J5.3	0.574206	1.55431e-14
RP5.942I16.1	0.51989	9.24638e-12
RP5.944M2.2	0.538646	1.16085e-12
RP5.944M2.3	0.512196	2.08926e-11
RP5.947P14.1	0.509342	2.81233e-11
RP5.955M13.4	0.534226	1.91491e-12
RP5.965G21.4	0.577294	1.06581e-14
RP5.965G21.6	0.525623	4.97002e-12
RP5.971N18.3	0.506028	3.95817e-11
RP6.65G23.5	0.50887	2.95326e-11
RPL34.AS1	0.511859	2.16422e-11
SEMA3B.AS1	0.536516	1.47882e-12
SEMA3F.AS1	0.597169	8.88178e-16
SGO1.AS1	0.536486	1.4837e-12
SIRPG.AS1	0.581514	6.21725e-15
SLFNL1.AS1	0.512859	1.9492e-11
SMG7.AS1	0.513885	1.75011e-11
SMILR	0.552817	2.21823e-13
SNAP25.AS1	0.601536	4.44089e-16
SNHG16	0.521305	7.94165e-12
SOCS2.AS1	0.513348	1.85165e-11
SPRY4.IT1	0.550779	2.82885e-13
ST3GAL6.AS1	0.512663	1.98965e-11
ST8SIA6.AS1	0.533534	2.06968e-12
STEAP2.AS1	0.541855	8.03357e-13
STPG3.AS1	0.501262	6.42844e-11
STX18.AS1	0.502019	5.95461e-11
SUCLG2.AS1	0.505053	4.37366e-11
SVIL.AS1	0.59107	1.77636e-15
SYNJ2.IT1	0.517581	1.18341e-11
TAF1A.AS1	0.540157	9.76552e-13
TBX2.AS1	0.557838	1.21236e-13
TCL6	0.542952	7.07878e-13
TDRG1	0.530205	3.00071e-12
THAP9.AS1	0.591181	1.77636e-15
THRA1.BTR	0.512357	2.05436e-11
TMEM212.AS1	0.505419	4.21263e-11
TMEM212.IT1	0.579609	7.77156e-15
TNK2.AS1	0.547454	4.18776e-13
TNRC6C.AS1	0.514881	1.57558e-11
TOB1.AS1	0.502632	5.59615e-11
TOLLIP.AS1	0.518687	1.05178e-11
TPRG1.AS1	0.55865	1.0969e-13
TRBV11.2	0.533532	2.0699e-12
TRHDE.AS1	0.500393	7.01723e-11
TRIM31.AS1	0.526489	4.52038e-12
TRPM2.AS	0.564885	5.08482e-14
TSC22D1.AS1	0.532341	2.36566e-12
TSPEAR.AS2	0.543312	6.79012e-13
TSPOAP1.AS1	0.576451	1.17684e-14
TTC39C.AS1	0.549239	3.39284e-13
TTTY13	0.549188	3.41505e-13
TTTY2	0.53557	1.64579e-12
TTTY22	0.586107	3.33067e-15
TTTY4C	0.572972	1.82077e-14
TTTY7B	0.534426	1.87228e-12
TUB.AS1	0.52649	4.51994e-12
TUG1	0.555526	1.60316e-13
U47924.29	0.535921	1.58185e-12
U66059.58	0.555482	1.61204e-13
U91328.22	0.510831	2.40929e-11
U95743.1	0.576017	1.24345e-14
UGDH.AS1	0.581332	6.21725e-15
UPK1A.AS1	0.526045	4.74598e-12
USP27X.AS1	0.524783	5.44764e-12
USP30.AS1	0.587383	2.66454e-15
USP46.AS1	0.553385	2.0739e-13
UTAT33	0.504876	4.45333e-11
UXT.AS1	0.560023	9.28146e-14
VAV3.AS1	0.574325	1.55431e-14
VENTXP1	0.52734	4.11715e-12
WAC.AS1	0.544481	5.92859e-13
WASF3.AS1	0.503582	5.08136e-11
WWTR1.IT1	0.520824	8.36353e-12
XXbac.B33L19.4	0.551377	2.63345e-13
XXbac.B33L19.6	0.508707	3.0036e-11
XXbac.B476C20.9	0.561297	7.92699e-14
XXbac.BPG154L12.4	0.574699	1.46549e-14
XXbac.BPG154L12.5	0.532251	2.3892e-12
XXbac.BPG252P9.9	0.576663	1.15463e-14
XXbac.BPG308J9.3	0.555678	1.57208e-13
XX.C00717C00720L.1	0.514276	1.67941e-11
XX.C2158C12.1	0.545769	5.10259e-13
Z83844.1	0.517898	1.14415e-11
Z84812.4	0.580041	7.32747e-15
ZEB2.AS1	0.532314	2.37255e-12
ZFHX4.AS1	0.504285	4.73004e-11
ZMYND10.AS1	0.524616	5.54712e-12
ZNF252P.AS1	0.547464	4.18332e-13
ZNF561.AS1	0.511271	2.30131e-11
ZSWIM8.AS1	0.517009	1.25771e-11

## Sheet: Table S2
cell_type	TCGA.2J.AAB4.01	TCGA.2J.AAB6.01	TCGA.2J.AAB8.01	TCGA.2J.AABA.01	TCGA.2J.AABF.01	TCGA.2J.AABH.01	TCGA.2J.AABI.01	TCGA.2J.AABK.01	TCGA.2J.AABR.01	TCGA.2J.AABU.01	TCGA.2J.AABV.01	TCGA.2L.AAQE.01	TCGA.2L.AAQI.01	TCGA.2L.AAQJ.01	TCGA.2L.AAQL.01	TCGA.3A.A9I5.01	TCGA.3A.A9I7.01	TCGA.3A.A9I9.01	TCGA.3A.A9IB.01	TCGA.3A.A9IC.01	TCGA.3A.A9IH.01	TCGA.3A.A9IJ.01	TCGA.3A.A9IN.01	TCGA.3A.A9IS.01	TCGA.3A.A9IU.01	TCGA.3A.A9IX.01	TCGA.3A.A9J0.01	TCGA.3E.AAAY.01	TCGA.3E.AAAZ.01	TCGA.F2.6879.01	TCGA.F2.7273.01	TCGA.F2.7276.01	TCGA.F2.A44H.01	TCGA.F2.A7TX.01	TCGA.F2.A8YN.01	TCGA.FB.A4P5.01	TCGA.FB.A545.01	TCGA.FB.A78T.01	TCGA.FB.AAPP.01	TCGA.FB.AAPQ.01	TCGA.FB.AAPU.01	TCGA.FB.AAPY.01	TCGA.FB.AAPZ.01	TCGA.FB.AAQ0.01	TCGA.FB.AAQ2.01	TCGA.FB.AAQ3.01	TCGA.H6.8124.01	TCGA.H8.A6C1.01	TCGA.HV.A5A3.01
B cell_TIMER	0.102837	0.0331304	0.0609743	0.105741	0.131651	0.115739	0.202143	0.170045	0	0	0	0.281646	0.199752	0.308535	0.0449116	0.085307	0.300646	0.0362425	0.0192557	0.00411893	0.221524	0	0	0.0036793	0.264079	0.0242538	0.101281	0.0965492	0.119746	0.354124	0	0.0508561	0	0	0.0620849	0.18891	0.0434294	0.106422	0.109043	0	0.4038	0.121117	0	0.083026	0.204498	0.041742	0.0827488	0.167057	0.0194331
T cell CD4+_TIMER	0.389483	0.18335	0.0837779	0	0.472393	0.233632	0.0222003	0.218453	0.00398696	0	0.0107983	0.261736	0.194003	0.316395	0.14871	0.120857	0.233443	0	0.164102	0.0270882	0.409699	0	0	0.0761373	0.191179	0.0340847	0.139396	0.109764	0.150418	0.426838	0	0.0162432	0	0.592916	0.0922975	0.102433	0.0218069	0.121132	0.00987307	0.0423481	0.188627	0.0297828	0	0.154748	0.243463	0.165649	0	0.0425342	0.0199775
T cell CD8+_TIMER	0.02612	0	0	0.144163	0	0	0.219088	0.0813446	0.402844	0.0762034	0	0	0.0133739	0.000829496	0.00932654	0	0.111048	0.178803	0.142	0.223815	0	0.18841	0.158013	0.0137425	0.0300466	0.527087	0.0263711	0.231764	0.0662654	0.0447971	0.848409	0.790181	0.0172801	0	0.142962	0.252859	0.0811426	0.0797552	0	0.0204027	0	0.238194	0.203596	0.0374957	0	0.0558663	0.344891	0.220167	0.058799
Neutrophil_TIMER	0.170825	0.100878	0.0348965	0.0517014	0.346355	0.0946123	0.227684	0.0879828	0.115599	0	0	0.0597693	0.0598566	0.0498287	0.0152685	0.067969	0.0366179	0.0796853	0.0895536	0.0823243	0.104615	0.00935271	0.00737696	0.0406954	0.0940126	0.0327183	0.0416501	0.197987	0.0166503	0.249379	0.343492	0.228828	0	0.280222	0.13744	0.00710749	0	0.104723	0.0371944	0.0232443	0.0587243	0.0613399	0.0284395	0.0410857	0.0253385	0.056679	0.0027767	0.101983	0.0165166
Macrophage_TIMER	0	0	0	0.0271402	0	0.225767	0.0326368	0	0	0	0	0	0.0505264	0.122956	0	0.0650291	0.0457802	0	0.187359	0.0700958	0	0	0.0671556	0.143999	0	0	0.217334	0	0.192869	0	0.67526	0.263108	0	0	0	0	0	0.0307243	0.00949291	0.12995	0.121002	0	0	0	0.0119154	0	0.320027	0	0
Myeloid dendritic cell_TIMER	0.621098	0.371029	0.183752	0.200469	0.977378	0.247706	0.388955	0.311697	0.486186	0.141394	0.0123667	0.347733	0.382102	0.342179	0.329918	0.217299	0.495166	0.345316	0.718579	0.442858	0.463715	0.0938557	0.204498	0	0.411775	0.957564	0.253318	0.614772	0.289844	0.673301	1.18645	0.927736	0.335791	0.6766	0.271747	0.41887	0.195138	0.522669	0.024171	0.0887855	0.168724	0.612287	0.391707	0.151483	0.293106	0.192163	0.314992	0.47233	0.201636
B cell naive_CIBERSORT	0.0584931	0	0.115902	0.191805	0	0	0.19555	0.0712878	0.0805559	0.120142	0.0395299	0.286146	0.00426262	0.0900966	0.0127862	0.00106746	0.0816406	0	0	0	0	0.019152	0.158577	0.180573	0.0616925	0.0966615	0.0583356	0.00407445	0.0200024	0	0.0303945	0.138379	0	0.0413815	0.0134009	0.0904725	0	0.186313	0	0	0	0	0	0.191702	0.0744993	0	0	0.0133685	0
B cell memory_CIBERSORT	0.0779617	0.234081	0.115875	0	0.216347	0.107759	0.136536	0.115866	0	0	0.0912192	0	0.0940593	0.135215	0.138771	0.499345	0.0834846	0.260029	0.249466	0.169026	0.191725	0	0	0	0.0992409	0.0174502	0.107181	0.154722	0.0522651	0.0202497	0.0344735	0	0.214055	0.0806687	0.0873182	0.0588668	0.197163	0	0.0879156	0.359891	0.186949	0.346701	0.12305	0	0.166665	0.149885	0.274415	0.387651	0.398577
B cell plasma_CIBERSORT	0.10025	0.177333	0.100307	0.190002	0.376664	0.519544	0.149485	0.426309	0.301675	0.364222	0.560747	0.204948	0.475177	0.425111	0.358141	0.140832	0.588322	0.118725	0.0445998	0.323744	0.299177	0.000590577	0.309999	0	0.552555	0.482468	0.179154	0.284339	0.38309	0	0.572189	0.239644	0.034171	0.129165	0.386825	0.588387	0.0827966	0.118267	0	0.0760664	0.407157	0.186903	0.187373	0	0.219179	0.000206831	0.141044	0.194337	0.078184
T cell CD8+_CIBERSORT	0.0508525	0.0180846	0.0195449	0.0224435	0.043458	0	0	0.00364625	0.0761734	0.0686653	0.0842354	0.0733196	0.0467498	0.0105437	0.0581575	0.0117561	0.00335057	0.0579953	0.044817	0.0370144	0	0.0538234	0.0373747	0.102656	0	0.0498816	0.00494366	0.0238822	0.0320976	0.0159231	0.048376	0.0535149	0.0146251	0.0680495	0.0192755	0.0298404	0.0353913	0.0374614	0.0307361	0	0	0.0217767	0.0347377	0.0452199	0.0501129	0.0985072	0.00680486	0	0.00450522
T cell CD4+ naive_CIBERSORT	0	0	0	0	0	0	0	0	0	0	0	0	0	0	0	0	0	0	0	0	0.0306088	0	0	0	0	0	0	0	0	0	0	0	0	0	0	0	0	0	0	0	0	0	0	0	0	0	0	0	0
T cell CD4+ memory resting_CIBERSORT	0.261827	0.0838947	0.259302	0.284115	0.0519292	0.118633	0.0853018	0.110083	0.182437	0.143385	0.0282759	0.159225	0.0271401	0.0279704	0.0728256	0.085953	0.053971	0.0948028	0.103253	0.114689	0.112169	0.00246471	0.109899	0	0	0.111856	0.028028	0.233465	0.218013	0.336245	0.0864354	0.10355	0.0634473	0.226372	0.069518	0.0370076	0	0.196663	0.297576	0.0223164	0.179675	0.117879	0.125168	0.278032	0.116276	0.178531	0.196206	0.108621	0.141068
T cell CD4+ memory activated_CIBERSORT	0.027944	0.0401742	0.0200091	0.0212989	0.0193297	0.0100435	0.0301095	0.0206347	0.0289253	0.00595236	0.0126945	0.0158957	0.011242	0.00725914	0.0185257	0.00970557	0.0173771	0.00973001	0.0265959	0.0206227	0.0310843	0	0	0	0.0105934	0.0176343	0.0415011	0.0288483	0.0213931	0.0128182	0.0149673	0.0208001	0.014501	0.0390932	0.0127036	0.00937161	0	0.0325738	0	0.0171042	0.0158964	0.0136094	0.0633304	0.00860626	0.0227494	0.0293008	0.0167448	0.00256299	0.0289736
T cell follicular helper_CIBERSORT	0	0	0.00129959	0	0	0	0.0168357	0.00669719	0	0	0	0.0214985	0.00371722	0.0563251	0.00273745	0.00640816	0.0435422	0	0	0.0228376	0	0.0124767	0	0	0.037222	0.00916042	0	0	0	0.00143026	0	0.00171939	0	0.00413725	0	0.0159569	0.034229	0.00423294	0	0.0153575	0	0.00272694	0	0.0113915	0.00115817	0.00550551	0.0124507	0.00137123	0.0215023
T cell regulatory (Tregs)_CIBERSORT	0	0	0	0	0	0	0	0	0	0	0	0.00465317	0.00162421	0	0	0	0	0	0	0	0	0	0.0184118	0	0	0	0.0316476	0	0	0.000864525	0	0	0.00462771	0	0	0	0.035255	0	0	0	0	0	0	0.0209816	0	0	0	0	0
T cell gamma delta_CIBERSORT	0	0.0355524	0.0353702	0	0	0	0	0.0250762	0	0	0	0	0	0	0	0	0.00196939	0	0.0128409	0	0.041384	0	0	0	0.00497528	0	0.0341716	0.0358781	0.0306678	0	0	0	0	0	0	0.0216993	0.0290045	0	0	0.02829	0.0322426	0.0018176	0	0.0142685	0	0	2.73e-06	0.00262228	0.00887214
NK cell resting_CIBERSORT	0.0865136	0.0112255	0.0143047	0.0643314	0.0489237	0.0302784	0.105544	0.0473399	0.0482333	0.0743936	0.0268146	0.0150224	0.0337692	0.067932	0.0435173	0.0241855	0.0449998	0.0590265	0.0144499	0.0390974	0.0024948	0	0	0	0.05084	0.0479298	0.046679	0.0222348	0	0.0634006	0.035128	0.0607943	0.0557194	0.11008	0.0587338	0.0448723	0	0.0181565	0.201578	0.0728654	0.0497554	0.062759	0.0539546	0	0.0854114	0.0499887	0.0659174	0.065092	0.0610765
NK cell activated_CIBERSORT	0	0	0	0	0	0	0	0	0	0	0	0	0	0	0	0	0	0	0	0	0	0.028886	0.0307215	0.0565064	0	0	0	0	0	0	0	0	0	0	0	0	0	0	0	0	0	0	0	0.00299519	0	0	0	0	0
Monocyte_CIBERSORT	0.14112	0.00181092	0.00175077	0.0687276	0.0358826	0.122704	0	0	0.0991807	0.0475854	0.0935111	0.00282034	0.0470577	0.0357687	0.0750564	0	0.00896637	0.0652889	0	0.00309396	0	0.518584	0.023567	0.099297	0.010989	0.0559365	0.0111578	0.0402777	0.00163396	0.200021	0.0950555	0.0399355	0.0471886	0.0421572	0.0947554	0.0231176	0	0.102986	0.145319	0.0105275	0.00812957	0.00392232	0.0269931	0.0822954	0.00316232	0.167068	0.00510177	0.01237	0.00533015
Macrophage M0_CIBERSORT	0	0.128392	0	0	0	0.0240248	0.185534	0	0.0279043	0.0905616	0	0.135321	0.221849	0.0286461	0	0.119604	0	0	0.0706072	0	0.0275159	0	0.0367262	0	0.101477	0	0.268829	0	0	0.141422	0	0.250583	0.169965	0	0.0430788	0	0.531766	0.0960222	0	0.279913	0	0	0.139763	0.325071	0.16106	0	0.206923	0	0.0749894
Macrophage M1_CIBERSORT	0.0525215	0.0191745	0.00982951	0.00311706	0.0331101	0.0151733	0.00932823	0.0293148	0.0333046	0.0047066	0.00161389	0.000145689	0.00943077	0.0153315	0.0440957	0.00126803	0.00729821	0.0088776	0.0143663	0.00339994	0.040109	0.0142711	0.0368667	0.0148831	0.0124087	0.00546702	0.0158727	0.0350258	0.0136531	0.069973	0.0070646	0.0296368	0.0112671	0.107028	0	0.0108371	0.0115517	0.0226002	0.0153392	0.01394	0.00742188	0.0166197	0.0349503	0.00756513	0.00317762	0.0754215	0.0117189	0.00320963	0.012268
Macrophage M2_CIBERSORT	0.0717674	0.186981	0.229355	0.10802	0.137182	0.0343421	0.034615	0.0872049	0.0259689	0.0212351	0.0262827	0.0522472	0.00889017	0.0674369	0.164361	0.0446277	0.0539906	0.276889	0.362814	0.166356	0.157733	0.0623485	0.0552091	0.389039	0.025188	0.0552736	0.0705704	0.0469196	0.189858	0.0777231	0.0562252	0.0261346	0.356754	0.0999442	0.168891	0.0463773	0.0428424	0.147187	0.0940637	0	0.0369495	0.161433	0.112218	0.00822629	0.0415317	0.220271	0.00945909	0.0850129	0.11791
Myeloid dendritic cell resting_CIBERSORT	0.0137228	0	0	0	0	0	0	0	0.0223498	0.0275229	0	0	0	0	0	0	0	0	0.0123661	0	0.00989077	0	0.00289114	0	0	0	0	0	0	0.0293949	0	0.0136266	0.00530786	0	0.00300482	0	0	0	0	0.00499728	0	0	0.017902	0	0	0	0.00747141	0.00343667	0.00455165
Myeloid dendritic cell activated_CIBERSORT	0.0215345	0.00963871	0.0119587	0.0203099	0.00934315	0	0.0100209	0	0.0165277	0.000758669	0.00325658	0.0287568	0	0	0.00657882	0.00640194	0.00126004	0.00525985	0	0.00839086	0	0.000978387	0	0.00581681	0	0.030063	0	0	0	0	0.00966658	0	0	0.0140911	0.0217825	0.00100854	0	0	0.00410428	0	0.00527068	0.024209	0	0	0.0244038	0.0212326	0	0.0211439	0
Mast cell activated_CIBERSORT	0	0.0229468	0	0	0	0	0	0	0	0	0.00693576	0	0	0	0	0.00318967	0	0	0.00177805	0	0.0263721	0	0.021762	0	0	0	0	0	0	0.0166182	0	0	0	0.0300765	0	0	0	0	0	0	0	0	0	0.00308947	0	0.00379929	0	0	0
Mast cell resting_CIBERSORT	0.0160612	0	0.0382682	0.02583	0.0113939	0.00177125	0.041139	0.0518586	0.00380839	0	0.00330913	0	0	0.032364	0	0	0.00920727	0.0217614	0.00364856	0.048407	0	0.0949869	0.0854328	0.044493	0.0145075	0.0181999	0.0286177	0.0241602	0	0.013917	0.0035189	0.0146816	0.00571763	0.0073198	0	0.0221853	0	0.0165775	0.0142197	0.074657	0.0538683	0.0358006	0.0282642	0	0.0294047	0	0.0213026	0.0440844	0.0360533
Eosinophil_CIBERSORT	0.0194306	0.0211093	0.017541	0	0	0.00834009	0	0	0.0529561	0.0308695	0.0209602	0	0.0144252	0	0.00444605	0.0320665	0	0.00538371	0.0287464	0.0199605	0.0238099	0.191437	0.0707548	0.106735	0.0183099	0.00201835	0.0660394	0.0310188	0.028551	0	0.00112671	0.00700012	0.0014905	0.000435881	0.0148003	0	0	0.0191183	0.109148	0.0240738	0.0166847	0.00323972	0.039946	0.000555724	0.0012091	0.000282537	0.0244373	0.0323791	0.00613807
Neutrophil_CIBERSORT	0	0.00960077	0.00938132	0	0.0164358	0.00738713	0	0.00468156	0	0	0.000614322	0	0.000606249	0	0	0.01359	0.000619812	0.0162307	0.00965011	0.0233612	0.00592618	0	0.00180798	0	0	0	0.0072711	0.0351547	0.00877461	0	0.00537903	0	0.00116222	0	0.00591164	0	0	0.00184142	0	0	0	0.000603083	0.0123494	0	0	0	0	0.0227376	0
B cell naive_CIBERSORT-ABS	0.0573462	0	0.041664	0.0890074	0	0	0.237727	0.0447296	0.0916126	0.03298	0.00594241	0.188894	0.00144873	0.0559424	0.00601702	0.000376752	0.0944469	0	0	0	0	0.00112659	0.0424944	0.00944172	0.0249996	0.168684	0.0266895	0.00535271	0.0118968	0	0.0697286	0.286706	0	0.0543639	0.00490491	0.112351	0	0.131515	0	0	0	0	0	0.0325769	0.0311631	0	0	0.0106598	0
B cell memory_CIBERSORT-ABS	0.0764331	0.0872067	0.0416545	0	0.342196	0.0570488	0.165985	0.0727005	0	0	0.0137127	0	0.0319679	0.0839572	0.065304	0.176239	0.0965803	0.14616	0.176094	0.0972177	0.12907	0	0	0	0.0402153	0.0304522	0.0490372	0.203262	0.0310858	0.012044	0.0790864	0	0.0699527	0.105977	0.0319596	0.0731025	0.0244843	0	0.00287306	0.0493969	0.0549851	0.450938	0.0731868	0	0.069716	0.0529005	0.0968524	0.309107	0.0755473
B cell plasma_CIBERSORT-ABS	0.0982846	0.0660651	0.0360581	0.0881709	0.59577	0.275053	0.181727	0.267488	0.343081	0.0999826	0.0842953	0.135293	0.161498	0.263958	0.168537	0.0497054	0.680608	0.0667343	0.0314822	0.186206	0.201406	3.47e-05	0.0830716	0	0.223911	0.841954	0.0819659	0.373543	0.227851	0	1.31267	0.496518	0.011167	0.169687	0.141583	0.730676	0.0102819	0.0834825	0	0.0104405	0.119752	0.243096	0.111444	0	0.0916826	7.3e-05	0.0497803	0.154962	0.0148192
T cell CD8+_CIBERSORT-ABS	0.0498554	0.00673741	0.00702593	0.010415	0.0687374	0	0	0.00228785	0.0866286	0.0188493	0.0126628	0.0484005	0.0158888	0.00654675	0.0273682	0.00414919	0.00387615	0.0325987	0.0316355	0.0212893	0	0.00316608	0.0100154	0.00536765	0	0.0870482	0.0022618	0.0313746	0.0190907	0.0094706	0.11098	0.110877	0.00477944	0.0893984	0.00705509	0.0370567	0.004395	0.0264433	0.00100445	0	0	0.0283239	0.020661	0.00768443	0.0209622	0.0347673	0.00240172	0	0.000853931
T cell CD4+ naive_CIBERSORT-ABS	0	0	0	0	0	0	0	0	0	0	0	0	0	0	0	0	0	0	0	0	0.0206059	0	0	0	0	0	0	0	0	0	0	0	0	0	0	0	0	0	0	0	0	0	0	0	0	0	0	0	0
T cell CD4+ memory resting_CIBERSORT-ABS	0.256693	0.0312549	0.0932133	0.131844	0.0821364	0.0628055	0.1037	0.0690716	0.207477	0.0393606	0.00425063	0.10511	0.0092241	0.0173672	0.0342709	0.0303364	0.0624371	0.0532879	0.0728847	0.0659649	0.0755128	0.000144983	0.02945	0	0	0.1952	0.0128233	0.306709	0.129668	0.199989	0.198293	0.214546	0.0207344	0.297391	0.0254445	0.0459571	0	0.138821	0.0097247	0.00306303	0.0528455	0.153319	0.0744462	0.0472472	0.0486384	0.0630108	0.0692491	0.0866127	0.0267385
T cell CD4+ memory activated_CIBERSORT-ABS	0.0273961	0.0149669	0.00719282	0.0098838	0.0305737	0.00531716	0.0366037	0.0129472	0.0328954	0.00163398	0.00190833	0.0104932	0.0038208	0.00450731	0.00871799	0.0034255	0.0201029	0.00546916	0.0187736	0.0118614	0.020926	0	0	0	0.00429274	0.0307736	0.0189874	0.0378987	0.012724	0.00762391	0.0343367	0.0430955	0.00473888	0.0513578	0.0046497	0.0116379	0	0.0229933	0	0.00234763	0.00467541	0.0177011	0.0376671	0.0014625	0.00951609	0.0103414	0.00590992	0.00204369	0.00549174
T cell follicular helper_CIBERSORT-ABS	0	0	0.000467174	0	0	0	0.0204669	0.00420216	0	0	0	0.0141918	0.00126337	0.0349731	0.00128821	0.00226171	0.0503724	0	0	0.0131354	0	0.000733926	0	0	0.0150834	0.0159858	0	0	0	0.000850678	0	0.00356239	0	0.00543522	0	0.0198158	0.00425066	0.00298796	0	0.00210789	0	0.0035468	0	0.0019358	0.000484463	0.00194312	0.00439438	0.0010934	0.0040756
T cell regulatory (Tregs)_CIBERSORT-ABS	0	0	0	0	0	0	0	0	0	0	0	0.0030717	0.00055202	0	0	0	0	0	0	0	0	0	0.00493388	0	0	0	0.0144793	0	0	0.000514195	0	0	0.00151232	0	0	0	0.00437807	0	0	0	0	0	0	0.0035655	0	0	0	0	0
T cell gamma delta_CIBERSORT-ABS	0	0.013245	0.0127148	0	0	0	0	0.0157341	0	0	0	0	0	0	0	0	0.00227831	0	0.00906416	0	0.0278598	0	0	0	0.00201613	0	0.0156341	0.0471339	0.0182403	0	0	0	0	0	0	0.0269469	0.00360186	0	0	0.00388294	0.00948312	0.00236407	0	0.00242471	0	0	9.64e-07	0.00209097	0.00168165
NK cell resting_CIBERSORT-ABS	0.0848173	0.00418206	0.00514222	0.0298531	0.0773826	0.0160298	0.128309	0.0297035	0.0548535	0.0204218	0.00403095	0.00991678	0.0114771	0.04218	0.0204787	0.00853607	0.0520586	0.0331783	0.0101999	0.0224874	0.0016795	0	0	0	0.0206018	0.0836422	0.0213564	0.0292104	0	0.0377088	0.0805878	0.125959	0.018209	0.144615	0.0214973	0.0557238	0	0.0128164	0.00658751	0.0100011	0.0146339	0.0816277	0.0320907	0	0.0357276	0.0176431	0.023265	0.0519034	0.0115766
NK cell activated_CIBERSORT-ABS	0	0	0	0	0	0	0	0	0	0	0	0	0	0	0	0	0	0	0	0	0	0.00169918	0.00823257	0.00295458	0	0	0	0	0	0	0	0	0	0	0	0	0	0	0	0	0	0	0	0.000508987	0	0	0	0	0
Monocyte_CIBERSORT-ABS	0.138353	0.000674656	0.000629361	0.0318932	0.0567555	0.064961	0	0	0.112794	0.0130627	0.0140572	0.00186179	0.0159935	0.0222093	0.0353206	0	0.0103729	0.0366983	0	0.00177953	0	0.030505	0.00631535	0.005192	0.00445307	0.0976146	0.00510487	0.0529138	0.000971833	0.118966	0.218068	0.0827422	0.0154211	0.055383	0.0346817	0.0287082	0	0.0726959	0.004749	0.00144495	0.00239105	0.00510158	0.0160547	0.0139848	0.0013228	0.0589653	0.00180063	0.00986365	0.00101029
Macrophage M0_CIBERSORT-ABS	0	0.0478324	0	0	0	0.012719	0.225552	0	0.0317343	0.02486	0	0.0893298	0.0753996	0.0177868	0	0.0422131	0	0	0.0498404	0	0.0185237	0	0.00984165	0	0.0411216	0	0.122994	0	0	0.0841136	0	0.519181	0.0555443	0	0.0157674	0	0.0660364	0.0677804	0	0.0384195	0	0	0.0831271	0.0552408	0.0673715	0	0.0730317	0	0.0142137
Macrophage M1_CIBERSORT-ABS	0.0514916	0.00714344	0.00353348	0.00144648	0.0523702	0.00803293	0.0113402	0.0183936	0.0378758	0.00129201	0.00024261	9.62e-05	0.00320523	0.00951955	0.0207509	0.000447539	0.00844303	0.00499002	0.0101409	0.00195552	0.0270015	0.000839479	0.00987932	0.000778203	0.00502837	0.00954048	0.007262	0.0460143	0.00812046	0.0416179	0.016207	0.0614043	0.00368206	0.140605	0	0.0134578	0.00143453	0.0159531	0.000501282	0.00191333	0.00218291	0.0216165	0.0207874	0.00128558	0.0013292	0.0266193	0.00413607	0.00255931	0.00232531
Macrophage M2_CIBERSORT-ABS	0.0703602	0.0696597	0.082448	0.050127	0.216981	0.0181811	0.0420809	0.0547168	0.0295333	0.00582924	0.00395099	0.03449	0.0030215	0.0418726	0.0773464	0.015751	0.0624597	0.155637	0.256104	0.0956816	0.106186	0.00366756	0.0147946	0.0203419	0.0102069	0.0964578	0.0322871	0.0616395	0.112922	0.0462275	0.128987	0.0541481	0.116586	0.131299	0.0618164	0.0575927	0.0053203	0.103897	0.00307398	0	0.0108675	0.209968	0.0667442	0.00139793	0.0173727	0.0777428	0.0033385	0.0677881	0.0223489
Myeloid dendritic cell resting_CIBERSORT-ABS	0.0134537	0	0	0	0	0	0	0	0.0254174	0.00755529	0	0	0	0	0	0	0	0	0.008729	0	0.0066585	0	0.00077475	0	0	0	0	0	0	0.0174832	0	0.028233	0.0017346	0	0.0010998	0	0	0	0	0.000685901	0	0	0.0106476	0	0	0	0.00263697	0.00274035	0.000862731
Myeloid dendritic cell activated_CIBERSORT-ABS	0.0211123	0.00359089	0.00429887	0.00942484	0.0147781	0	0.0121823	0	0.0187962	0.000208262	0.000489551	0.0189832	0	0	0.00309591	0.00225951	0.00145769	0.00295652	0	0.00482611	0	5.76e-05	0	0.000304147	0	0.0524629	0	0	0	0	0.0221763	0	0	0.0185119	0.00797266	0.00125244	0	0	0.000134127	0	0.0015502	0.0314876	0	0	0.0102081	0.00749386	0	0.0168599	0
Mast cell activated_CIBERSORT-ABS	0	0.00854882	0	0	0	0	0	0	0	0	0.00104263	0	0	0	0	0.00112577	0	0	0.00125509	0	0.0177538	0	0.00583163	0	0	0	0	0	0	0.00988401	0	0	0	0.0395123	0	0	0	0	0	0	0	0	0	0.000525008	0	0.00134093	0	0	0
Mast cell resting_CIBERSORT-ABS	0.0157463	0	0.0137566	0.0119864	0.0180218	0.00093772	0.0500121	0.0325387	0.00433111	0	0.000497451	0	0	0.0200953	0	0	0.0106515	0.0122319	0.00257545	0.0278419	0	0.00558746	0.0228938	0.00232643	0.00587886	0.0317606	0.0130931	0.0317399	0	0.00827742	0.00807276	0.0304187	0.0018685	0.00961621	0	0.0275504	0	0.0117018	0.000464696	0.010247	0.0158436	0.0465642	0.0168107	0	0.0123	0	0.00751856	0.0351523	0.00683364
Eosinophil_CIBERSORT-ABS	0.0190496	0.00786427	0.00630559	0	0	0.00441534	0	0	0.0602245	0.00847397	0.00315088	0	0.0049027	0	0.00209226	0.0113176	0	0.00302614	0.0202916	0.0114805	0.0160289	0.011261	0.0189604	0.00558093	0.00741969	0.00352222	0.0302141	0.0407502	0.0169813	0	0.00258481	0.0145035	0.000487092	0.000572628	0.00541711	0	0	0.0134953	0.00356694	0.00330424	0.00490726	0.00421375	0.0237588	9.44e-05	0.000505769	9.97e-05	0.00862492	0.0258186	0.00116343
Neutrophil_CIBERSORT-ABS	0	0.00357676	0.00337237	0	0.0259966	0.00391083	0	0.00293745	0	0	9.23e-05	0	0.000206045	0	0	0.00479648	0.000717037	0.00912312	0.00681184	0.0134365	0.00398952	0	0.000484491	0	0	0	0.00332665	0.0461836	0.00521889	0	0.0123401	0	0.00037981	0	0.00216374	0	0	0.00129983	0	0	0	0.000784402	0.00734509	0	0	0	0	0.0181307	0
B cell_QUANTISEQ	0	0	0	0	0	0	0	0	0	0	0	0	0	0	0	0	0	0	0	0	0	0.00418785	0	0.0206981	0	0	0	0	0	0	0	0	0	0	0	0	0	0	0.392217	0	0.364972	0	0	0	0	0	0	0	0
Macrophage M1_QUANTISEQ	0.740928	1	1	0.612335	0.730698	0.522074	1	0	1	0.431004	0	0.29559	0.328217	0.398625	0.240345	0.204979	0.450049	0.366255	1	1	0.468232	0	0.0890804	0.184065	1	0.473288	0.973349	1	0.293678	1	0.331622	1	1	0.705084	1	0.0453024	1	0.292261	0	1	0.0916392	0.336691	0.714713	0.666577	0.111938	0.382513	1	0.865324	0.628787
Macrophage M2_QUANTISEQ	0.259072	0	0	0.387665	0.269302	0.477926	0	1	0	0.568996	1	0.70441	0.671783	0.601375	0.759655	0.795021	0.549951	0.633745	0	0	0.531768	0.0186182	0.91092	0	0	0.526712	0.0266511	0	0.706322	0	0.668378	0	0	0.294916	0	0.954698	0	0.707739	0.607783	0	0.543388	0.663309	0.285287	0.333423	0.888062	0.617487	0	0.134676	0.371213
Monocyte_QUANTISEQ	0	0	0	0	0	0	0	0	0	0	0	0	0	0	0	0	0	0	0	0	0	0.246161	0	0	0	0	0	0	0	0	0	0	0	0	0	0	0	0	0	0	0	0	0	0	0	0	0	0	0
Neutrophil_QUANTISEQ	0	0	0	0	0	0	0	0	0	0	0	0	0	0	0	0	0	0	0	0	0	0	0	0	0	0	0	0	0	0	0	0	0	0	0	0	0	0	0	0	0	0	0	0	0	0	0	0	0
NK cell_QUANTISEQ	0	0	0	0	0	0	0	0	0	0	0	0	0	0	0	0	0	0	0	0	0	0.0161718	0	0.0407501	0	0	0	0	0	0	0	0	0	0	0	0	0	0	0	0	0	0	0	0	0	0	0	0	0
T cell CD4+ (non-regulatory)_QUANTISEQ	0	0	0	0	0	0	0	0	0	0	0	0	0	0	0	0	0	0	0	0	0	0	0	0	0	0	0	0	0	0	0	0	0	0	0	0	0	0	0	0	0	0	0	0	0	0	0	0	0
T cell CD8+_QUANTISEQ	0	0	0	0	0	0	0	0	0	0	0	0	0	0	0	0	0	0	0	0	0	0.0270492	0	0.0172455	0	0	0	0	0	0	0	0	0	0	0	0	0	0	0	0	0	0	0	0	0	0	0	0	0
T cell regulatory (Tregs)_QUANTISEQ	0	0	0	0	0	0	0	0	0	0	0	0	0	0	0	0	0	0	0	0	0	0.036799	0	0	0	0	0	0	0	0	0	0	0	0	0	0	0	0	0	0	0	0	0	0	0	0	0	0	0
Myeloid dendritic cell_QUANTISEQ	0	0	0	0	0	0	0	0	0	0	0	0	0	0	0	0	0	0	0	0	0	0	0	0	0	0	0	0	0	0	0	0	0	0	0	0	0	0	0	0	0	0	0	0	0	0	0	0	0
uncharacterized cell_QUANTISEQ	0	3.33e-15	6.66e-15	5.77e-15	0	0	0	0	0	2.66e-15	0	2e-15	0	0	1.11e-16	0	1.67e-15	0	0	5e-15	0	0.651013	0	0.737242	3.11e-15	3.89e-15	1.89e-15	4.22e-15	2.44e-15	4e-15	5.77e-15	8.44e-15	7.11e-15	0	2.11e-15	5.11e-15	0	9.99e-16	3.33e-16	0	7.77e-16	0	0	1.11e-15	0	2.55e-15	1.11e-15	0	0
B cell_EPIC	1.18e-05	6.91e-09	0.00013749	0.00589509	2.85e-09	3.48e-08	0.0144517	1.75e-05	4.74e-09	0.000826782	0.000284137	0.00929692	1.48e-10	0.0125088	0.00401807	0.00750371	0.0217909	5.08e-08	6.31e-10	1.17e-10	0.000130522	9.78e-10	5.17e-09	2.63e-10	0.00175278	0.0123264	0.00649744	1.08e-07	0.00140876	7.72e-07	7.7e-09	0.00702766	3.59e-10	0.00343229	8.33e-10	0.0587	8.78e-11	3.22e-08	4.88e-12	0.000164327	7.41e-06	0.0118058	4.86e-10	1.71e-10	0.00350253	8.26e-06	2.15e-08	0.00392618	3.25e-10
Cancer associated fibroblast_EPIC	0.095165	0.053767	0.115798	0.0301192	0.0282321	0.0264986	0.0472048	0.0113193	0.0375928	0.0425648	0.00299499	0.75016	0.0788005	0.010435	0.0415747	0.0086073	0.0517233	0.0533887	0.0237779	0.0237593	0.0724158	6.12e-05	0.00567406	0.00127711	0.0190044	0.0425688	0.0153521	0.0389969	0.0620114	0.155	0.0219898	0.0297236	0.0154363	0.0079506	0.0923637	0.0369121	0.00962598	0.0173574	0.00922308	0.0492522	0.0745259	0.105151	0.0194294	0.101936	0.00861992	0.121701	0.0646921	0.0841774	0.0644454
T cell CD4+_EPIC	0.0755439	0.0206939	0.0314739	0.0811893	0.0776551	0.0283954	0.0448102	0.0238538	0.193273	0.0970961	0.00710956	0.0310344	0.0112922	0.0217222	0.00961045	0.0140737	0.0694487	0.0172989	0.0203796	0.0368179	0.0172979	0.000202628	8.32e-07	7.78e-08	0.00797406	0.144814	0.019038	0.0639323	0.0203728	0.0213638	0.165229	0.15268	0.0273871	0.0839458	0.0150894	0.190848	7.01e-06	0.0232868	0.0070183	0.00880613	0.0250783	0.0901302	0.0963156	0.0075369	0.0260522	0.0186984	0.0130851	0.060222	0.00846021
T cell CD8+_EPIC	2.25e-09	5.96e-08	5.33e-09	4.22e-09	2.21e-08	7.93e-09	4.49e-08	8.85e-07	1.17e-09	2.16e-06	0.00274096	1.04e-08	0.00100915	0.000139111	0.00151948	6.9e-09	6.73e-09	0.00079154	0.000897182	6.74e-07	0.000832882	6.55e-07	5.61e-07	0.00144774	8.62e-09	9.24e-09	9.92e-07	1.3e-08	2.12e-08	4.23e-08	3.67e-06	1.17e-05	2.61e-05	0.00207385	3.83e-09	3.69e-09	4.4e-06	5.4e-05	2.5e-09	3.97e-07	5.62e-09	7.98e-09	2.92e-09	1.62e-05	4.39e-09	0.00176998	0.00701053	5.92e-10	5.32e-09
Endothelial cell_EPIC	0.529158	0.66706	0.544311	0.3886	0.612454	0.327095	0.325629	0.472091	0.681442	0.632298	0.18704	0.207638	0.71562	0.890517	0.253061	0.199421	0.390476	0.494148	0.861192	0.647687	0.435634	0.159934	0.990839	0.780558	0.49355	0.726697	0.467315	0.786301	0.406058	0.755611	0.801711	0.800863	0.803408	0.436685	0.408021	0.515212	0.990363	0.348261	0.148228	0.567305	0.277736	0.668411	0.71745	0.445627	0.471216	0.265921	0.559592	0.668836	0.706701
Macrophage_EPIC	0.00478933	0.0065294	0.00328455	0.00124847	0.0135615	0.00455798	0.013028	0.00404019	0.00819423	0.00269989	0.00883927	0.00187093	0.00380817	0.00091433	0.00929527	0.00240102	0.00853223	0.0141843	0.0108964	0.00778829	0.0032742	0.0064938	0.00348529	3.51e-10	0.002753	0.0104083	0.0109436	0.010008	0.0045015	0.00300147	0.0110662	0.00969473	0.02583	0.0140777	0.00770182	0.0133269	4.91e-11	0.0110033	0.00140896	0.000829736	2.06e-11	0.0140321	0.00324623	1.08e-06	0.00110539	0.00318626	0.0017036	0.0049535	0.00350313
NK cell_EPIC	1.17e-09	1.16e-09	1.52e-10	1.4e-09	1.54e-05	9.9e-09	1.17e-07	6.85e-09	6.28e-11	1.44e-11	1.01e-10	1.13e-11	1.35e-10	4.63e-11	2.57e-11	1.1e-10	2.77e-10	6.43e-08	1.01e-08	1.37e-09	1.84e-09	1.19e-09	9.26e-11	2.25e-06	1.63e-10	2.65e-12	6e-10	1.39e-05	1.79e-09	1.66e-10	7.08e-11	2.97e-11	4.83e-09	4.91e-09	1.32e-10	8.95e-11	3.53e-09	1.05e-09	0.000691907	3.78e-09	4.29e-11	1.44e-10	4.77e-10	3.5e-11	2.05e-10	3.55e-10	3.12e-09	1.01e-10	4.25e-07
uncharacterized cell_EPIC	0.295331	0.251949	0.304996	0.492948	0.268082	0.613453	0.554876	0.488678	0.0794987	0.224513	0.790991	2.65e-09	0.18947	0.0637637	0.680921	0.767993	0.458029	0.420188	0.082857	0.283947	0.470415	0.833308	2.35e-08	0.216715	0.474965	0.063186	0.480853	0.100748	0.505647	0.0650223	2.37e-07	3.92e-08	0.127913	0.451835	0.476824	0.185001	5.8e-08	0.600037	0.83343	0.373642	0.622652	0.11047	0.163558	0.444883	0.489504	0.588715	0.353917	0.177885	0.21689
T cell_MCPCOUNTER	229.857	181.571	110.857	128.714	390.286	89.8571	346.429	174.571	325.429	80.8571	32.8571	227	80.7143	152.571	154.143	137.429	308.429	274.857	211.571	139.571	111.857	64.2857	138	45.2857	164.571	438	115.571	345.571	165.429	206.857	409.286	348.286	52.5714	296.571	94.2857	413.571	208.429	232.714	45.4286	41.4286	129.571	402.429	173.714	239	129.714	122.286	105.286	312.714	276.857
T cell CD8+_MCPCOUNTER	167	16	29	70	242	30	54	85	197	57	62	172	151	71	89	20	220	103	54	27	44	9	39	6	37	278	88	173	61	51	390	323	16	273	31	461	6	72	1	8	38	163	75	6	57	78	373	73	12
cytotoxicity score_MCPCOUNTER	205.4	36.4	61.2	102	283	65.6	118.4	157.4	339.2	163.8	43.4	130	79.8	133.6	88.2	41.2	251.8	122.2	92	162	56.2	39.4	165.8	23.6	68.2	388.4	85.4	231.8	88.2	126.4	579.6	354.2	32.2	623.2	70.8	511.2	36	107.8	40.4	29.6	59.6	180	163.2	51.2	81.6	102	64.2	67.8	25.4
NK cell_MCPCOUNTER	6.71429	6.28571	10.8571	13.8571	18.7143	7.71429	7.14286	13.4286	13.4286	8.42857	1.71429	9	5.28571	12.7143	14.2857	6.28571	18.4286	6.57143	8.28571	10.2857	14.5714	1.14286	18.1429	2.42857	8.57143	19.1429	10.2857	19.1429	18.5714	12	13.8571	13	6	51.4286	7.85714	25.7143	11.5714	9	2.57143	3.14286	10.8571	8.42857	7.42857	11.7143	6.71429	3.57143	4.42857	12.1429	9.71429
B cell_MCPCOUNTER	879	1759.6	3390.8	20097.8	7732	3015.6	20400.8	3603.6	8293.6	2078.4	1179	2523.8	2474.2	15638.2	2788.6	10808	18354.4	3720	921.6	5769.6	2060.2	82.2	1737.4	13.2	10889.2	15766.2	29670.6	4840.6	10114	133	13565.8	24785.8	875.4	7709.6	2229.2	47983	2828.2	1041.6	49.4	2196.6	3427.6	7846.6	2567	65.6	4015.8	200	887.2	4049.8	581
Monocyte_MCPCOUNTER	3366	1846	679	924	9129	3473	3799	1088	4029	796	917	766	2336	1472	2699	1038	3327	2877	5124	2000	2027	1306	2462	377	1236	6274	2381	4254	2312	3797	23930	9938	2377	5113	1653	3533	236	3450	135	385	970	3431	1803	391	895	606	1676	2391	740
Macrophage/Monocyte_MCPCOUNTER	3366	1846	679	924	9129	3473	3799	1088	4029	796	917	766	2336	1472	2699	1038	3327	2877	5124	2000	2027	1306	2462	377	1236	6274	2381	4254	2312	3797	23930	9938	2377	5113	1653	3533	236	3450	135	385	970	3431	1803	391	895	606	1676	2391	740
Myeloid dendritic cell_MCPCOUNTER	150.667	22.6667	28.3333	43.3333	110.333	58	34.6667	37.6667	132.667	88.3333	12.6667	55.3333	16.6667	50.6667	44	21.6667	106	54.3333	44.3333	63.6667	124	0.333333	30.3333	3.33333	21	386	8	58.3333	65.3333	129.667	187	166.333	81	23	147.333	58	15.6667	149.667	1.66667	7.66667	104	357	56	6.33333	66.3333	32	140.667	279.667	35
Neutrophil_MCPCOUNTER	47.75	52.75	24.25	117.75	484	153.5	129.5	53.5	81.25	86.75	16.5	25.5	77	57.75	40	137.5	64.25	131.5	88.5	183.25	47.75	18.75	12.75	13.5	64	75	54.5	410.25	157.25	54	356.5	236.5	72	108.25	89.25	38.25	50.75	50.5	136.5	75	69.75	72.75	41.75	24.75	24	27	173	196.5	23.75
Endothelial cell_MCPCOUNTER	1352.6	604.7	498.2	758.9	1636.1	1535.3	1390.3	990.8	1040.9	424	385.5	760.8	1054.1	2043.6	907.6	727.2	1394.4	988.9	1930.8	1390.5	1290.3	782.4	1803.4	1224.4	898.5	1845.9	863.4	1603.2	1586.7	2306.8	2981.4	2075	663	940.3	1107.6	973.4	945.8	1372.3	416.3	536.3	1678.9	1085.8	772.8	895.8	953.2	654.7	923.8	1336	837
Cancer associated fibroblast_MCPCOUNTER	2406	7497	8265	9358	3303	3443	5605	731	4088	9441	553	3728	568	5830	2645	2678	45512	2367	11532	32463	4684	28	4831	240	13325	8185	7408	6418	63648	23495	30884	41094	9060	7365	6712	5883	4998	1870	53	3764	1141	3504	3241	5287	3740	3252	10063	3268	2945
[truncated: 74 more columns]

## Sheet: Table S3
	p	r
T.cell.follicular.helper_CIBERSORT.ABS	0.997757	0.000256087
T.cell.follicular.helper_CIBERSORT	0.528076	0.0574299
Macrophage_EPIC	0.130407	-0.137133
B.cell_QUANTISEQ	0.211044	-0.113566
Macrophage.M0_CIBERSORT.ABS	0.327252	0.089067
Macrophage.M0_CIBERSORT	0.0234691	0.204219
Cancer.associated.fibroblast_EPIC	0.654262	0.0407808
T.cell.CD4._EPIC	0.045292	-0.180863
Macrophage.M2_CIBERSORT.ABS	0.643401	-0.0421545
Macrophage.M2_CIBERSORT	0.383819	-0.0792099
T.cell.CD4._TIMER	0.332188	0.0881661
Macrophage.M2_QUANTISEQ	0.236871	-0.107441
Macrophage.M1_QUANTISEQ	0.0832357	0.156822
Cancer.associated.fibroblast_MCPCOUNTER	0.864521	0.0155422
